# Supplementary material for: Slow recovery rates and spatial aggregation of Triatoma infestans populations in an area with high pyrethroid resistance in the Argentine Chaco
Source: Parasit Vectors. 2024 Jul 2;17:287. doi: 10.1186/s13071-024-06366-7 (PMC11220979; doi:10.1186/s13071-024-06366-7)
Supplement: Supplementary file 6 — Additional file 6: Table S5 Database used for analysis. [file 13071_2024_6366_MOESM6_ESM.xlsx]

## Sheet: Dataset
houseid	village	aerosol	acari	carba	pyre	repel	unspeci	pesticides	pesticides_where	walls	plaster	cracks	roofs	distance	Qdistan	refuges	humans	Qhum	dogs	Qdogs	cats	Qcats	poulindoors	chickens	Qchickens	overcrowd	Qcrow	goatindex	Qgoatindex	education	Qeduc	yearshouse	Qyearshouse	bedrooms	Qbedrooms	area	Qarea	program	lastspray	fHAi	fHQi	fPPi	livestock	useantiplivestock	typeantipara	resileftdogs	useantipdog	Nsitedomexam	Nsiteperiexam
1	1	1	0	0	0	0	0	1	1	2	3	3	1	1832.21	3	5	1	1	1	1	0	1	0	0	1	1	1	0	1	2	1	30	4	1	1	30	2	1	3	0.357317	-0.319186	0.0336911	0	NA	NA	NA	1	1	1
3	1	0	0	0	0	0	0	0	0	1	1	1	1	1666.02	3	4	5	4	3	2	1	2	0	30	3	2.5	4	53.9796	2	5.66667	3	10	2	2	2	50	3	0	4	-0.179344	0.442466	-0.250444	1	1	1	ND	0	1	6
4	1	0	0	0	1	0	0	1	3	2	1	1	1	2480.79	4	4	3	2	4	3	2	2	0	25	3	1.5	2	1.27551	1	6	3	30	4	2	2	36	2	1	1	-0.170043	0.303527	-0.0611127	0	NA	NA	NA	1	1	5
5	1	0	1	0	0	0	0	1	2	1	2	2	1	2584.45	4	4	1	1	5	4	5	2	0	1	1	0.5	1	164.418	3	0	1	ND	ND	2	2	12	1	1	NA	-0.0053277	-0.0170176	0.0161394	1	ND	NA	NA	1	2	13
6	1	0	0	0	0	1	0	1	1	1	2	3	1	1821.74	3	5	3	2	12	4	0	1	1	30	3	3	4	51.9796	2	9.5	4	2	1	1	1	18	1	ND	NA	-0.173897	-0.0604658	0.004384	1	1	1	0	1	1	5
8	2	0	0	0	1	0	0	1	2	1	1	1	1	564.309	2	3	2	1	0	1	2	2	0	60	4	1	1	117.694	2	ND	ND	ND	ND	2	2	120	4	1	2	0.0255799	0.442466	-0.0611127	1	ND	NA	NA	ND	1	6
9	2	1	1	0	1	0	1	1	1	1	1	1	1	564.309	2	3	2	1	3	2	2	2	0	30	3	0.666667	1	186.429	3	ND	ND	12	3	3	3	ND	ND	1	1	-0.0496207	0.442466	0.173069	1	1	1	0	ND	2	9
10	2	1	0	0	1	0	0	1	1	1	1	3	1	753.284	2	3	3	2	3	2	1	2	0	40	3	1.5	2	216.673	3	ND	ND	15	3	2	2	ND	ND	1	3	-0.149903	0.163065	0.0552551	1	0	NA	NA	ND	1	10
11	2	1	1	1	0	0	0	1	3	1	2	2	1	5319.02	4	4	3	2	4	3	2	2	0	40	3	0.6	1	211.408	3	5	2	ND	ND	5	4	50	3	0	4	-0.170043	-0.0170176	0.208218	1	1	1	0	1	2	12
12	2	0	1	0	0	0	0	1	2	1	2	1	1	5304.11	4	3	5	4	3	2	0	1	0	7	1	1.25	2	1188.64	4	4.5	2	9	2	4	4	70	3	1	1	0.0865837	0.218935	0.0161394	1	1	2	0	1	2	6
13	2	1	1	0	1	0	0	1	3	1	1	1	1	5094.24	4	3	5	4	3	2	2	2	0	15	2	1	1	9275.66	4	7	3	ND	ND	5	4	400	4	0	4	-0.187912	0.442466	0.154071	1	1	3	0	1	2	6
76	2	0	0	0	0	0	0	0	0	ND	ND	ND	ND	5107.27	4	ND	1	1	1	1	1	2	0	0	1	ND	ND	84.898	2	ND	ND	ND	ND	ND	ND	ND	ND	0	4	0.211558	ND	-0.250444	1	0	NA	NA	ND	0	1
77	2	0	0	0	0	0	0	0	0	1	2	2	1	4739.6	4	3	7	4	10	4	1	2	0	20	2	1.4	2	278.367	3	4.25	2	23.5	4	5	4	120	4	1	4	-0.263788	-0.0170176	-0.250444	1	0	NA	NA	0	3	5
78	2	0	0	0	0	0	0	0	0	1	1	1	1	114.791	1	3	3	2	3	2	0	1	0	30	3	3	4	1.53061	1	7	3	10	2	1	1	64	3	0	4	-0.0041443	0.442466	-0.250444	0	NA	NA	NA	0	1	3
79	2	1	0	0	1	0	0	1	1	1	1	3	1	114.791	1	3	3	2	3	2	0	1	0	20	2	1.5	2	971.469	4	4	2	20	3	2	2	60	3	1	3	-0.0127123	0.163065	0.0552551	1	1	3	ND	1	1	5
80	2	0	0	0	0	0	0	0	0	1	1	3	1	34.6699	1	5	1	1	1	1	0	1	0	14	2	0.5	1	39.6939	2	ND	ND	20	3	2	2	140	4	1	2	0.228581	0.163065	-0.250444	1	0	NA	NA	1	1	0
81	2	0	0	0	0	0	0	0	0	1	1	1	1	2132.38	4	3	7	4	3	2	0	1	0	10	1	3.5	4	304.347	3	2.66667	1	16	3	2	2	80	4	1	3	0.0865837	0.442466	-0.250444	1	1	1	0	0	1	6
82	2	0	0	0	0	0	0	0	0	ND	ND	ND	ND	2275.43	4	ND	3	2	3	2	0	1	0	22	3	3	4	41.5714	2	6	3	ND	ND	1	1	ND	ND	0	4	-0.0041443	ND	-0.250444	1	1	1	ND	1	0	4
83	2	1	0	0	0	0	0	1	1	1	2	3	1	3565.78	4	4	3	2	4	3	1	2	0	30	3	1.5	2	194.673	3	ND	ND	6	1	2	2	ND	ND	1	4	-0.170043	-0.0604658	0.0336911	1	0	NA	NA	1	1	3
84	2	0	0	0	0	0	0	0	0	1	1	1	1	3680.26	4	3	1	1	1	1	0	1	0	10	1	1	1	50.7347	2	1	1	20	3	1	1	120	4	1	4	0.357317	0.442466	-0.250444	1	1	1	0	1	1	4
85	2	1	1	0	0	1	0	1	3	1	2	3	1	3511.91	4	3	2	1	0	1	1	2	0	7	1	1	1	619.765	4	4.66667	2	30	4	2	2	80	4	1	2	0.211558	-0.0604658	0.219568	1	1	1	0	1	1	7
91	2	0	1	0	0	0	0	1	ND	1	3	3	1	2498.56	4	5	1	1	1	1	0	1	0	0	1	1	1	83.2041	2	ND	ND	30	4	1	1	54	3	1	1	0.357317	-0.180247	0.0161394	1	0	NA	NA	1	1	0
143	8	1	1	0	0	0	0	1	3	1	2	3	1	142.411	1	4	2	1	2	1	0	1	0	10	1	0.666667	1	58.2449	2	5	2	18	3	3	3	30	2	1	2	0.357317	-0.0604658	0.132507	1	ND	NA	NA	1	1	6
144	8	0	0	0	0	1	0	1	1	1	3	3	1	138.654	1	4	6	4	3	2	0	1	0	15	2	3	4	0.765306	1	6	3	7	2	2	2	20	1	1	NA	-0.0421528	-0.180247	0.004384	0	NA	NA	NA	1	1	6
145	8	0	0	0	0	0	1	1	2	1	2	3	1	372.462	1	3	4	3	3	2	0	1	0	80	4	2	3	4.08163	1	4	2	ND	ND	2	2	ND	ND	1	4	-0.152308	-0.0604658	-0.0636782	0	NA	NA	NA	1	1	10
146	8	1	0	0	0	0	0	1	3	ND	ND	ND	ND	353.771	1	ND	8	4	4	3	0	1	0	18	2	2.66667	4	8.91837	1	3.5	2	ND	ND	3	3	ND	ND	1	1	-0.0622922	ND	0.0336911	1	0	NA	NA	1	1	10
147	8	0	1	0	1	0	0	1	2	1	2	3	1	748.957	2	3	2	1	4	3	0	1	0	70	4	1	1	3.57143	1	5	2	30	4	2	2	200	4	1	1	0.0101894	-0.0604658	0.0377033	0	NA	NA	NA	0	1	9
149	8	1	1	1	1	0	0	1	3	1	1	1	1	1070.45	2	3	5	4	3	2	4	2	0	60	4	2.5	4	972.347	4	8	4	40	4	2	2	90	4	1	4	-0.245154	0.442466	0.229782	1	1	1	0	1	1	16
150	8	0	0	0	0	0	0	0	0	2	2	3	1	748.637	2	4	5	4	3	2	1	2	0	20	2	5	4	1.02041	1	7.66667	4	ND	ND	1	1	20	1	0	4	-0.187912	-0.199405	-0.250444	0	NA	NA	NA	1	1	4
151	8	ND	ND	ND	ND	ND	ND	ND	NA	1	2	3	1	739.83	2	3	1	1	0	1	0	1	0	0	1	1	1	0	1	ND	ND	ND	ND	1	1	12	1	ND	NA	0.357317	-0.0604658	ND	0	NA	NA	NA	NA	1	2
152	8	1	0	0	0	0	0	1	3	1	3	3	1	805.779	2	3	3	2	6	4	1	2	0	100	4	1	1	51.3265	2	1.33333	1	10.25	2	3	3	21.5	1	1	4	-0.291589	-0.180247	0.0336911	1	0	NA	NA	1	2	8
153	8	1	0	0	1	0	0	1	3	1	2	3	1	1093.65	3	ND	1	1	0	1	0	1	0	0	1	1	1	0	1	4	2	ND	ND	1	1	30	2	1	1	0.357317	-0.0604658	0.0552551	0	NA	NA	NA	0	0	6
154	8	1	0	0	0	0	0	1	3	1	2	3	1	394.446	1	3	4	3	2	1	0	1	0	12	2	1.33333	2	111.551	2	7.5	4	12	3	3	3	56	3	1	3	0.045944	-0.0604658	0.0336911	1	ND	NA	NA	1	1	8
155	8	0	1	1	0	0	1	1	2	1	2	3	1	1070.45	2	4	1	1	3	2	0	1	0	20	2	0.5	1	48.7551	2	3	1	20	3	2	2	48	3	1	3	0.0875705	-0.0604658	0.110849	1	0	NA	NA	1	1	10
158	8	0	0	0	1	0	0	1	2	1	2	2	1	179.402	1	3	5	4	3	2	1	2	0	10	1	1.66667	3	157.408	3	8.66667	4	41	4	3	3	40	2	1	4	-0.0591756	-0.0170176	-0.0611127	1	1	1	0	0	0	3
159	8	0	0	0	0	0	0	0	0	1	3	3	1	173.081	1	4	5	4	2	1	0	1	0	80	4	5	4	380.367	4	7.25	4	42	4	1	1	ND	ND	1	1	0.0416158	-0.180247	-0.250444	1	1	2	1	0	1	9
160	8	1	0	0	1	0	0	1	3	1	1	3	1	22	1	3	4	3	2	1	2	2	0	30	3	1.33333	2	1.53061	1	6	3	20	3	3	3	48	3	1	4	-0.0912471	0.163065	0.0552551	0	NA	NA	NA	0	1	7
161	8	0	1	0	1	0	0	1	2	2	3	3	3	173.081	1	4	7	4	4	3	1	2	0	85	4	3.5	4	30.2959	2	3.66667	2	20	3	2	2	24	1	1	2	-0.265293	-0.618896	0.0377033	1	0	NA	NA	1	1	8
164	8	1	0	0	0	0	0	1	3	1	3	3	1	1750.33	3	3	6	4	4	3	1	2	0	30	3	3	4	578.673	4	4.2	2	8	2	2	2	56	3	1	4	-0.199483	-0.180247	0.0336911	1	1	2	0	1	1	8
165	8	0	1	0	0	0	0	1	2	1	ND	ND	2	797.625	2	ND	2	1	3	2	0	1	0	30	3	1	1	213.184	3	4	2	ND	ND	2	2	ND	ND	1	1	0.0961386	-0.695298	0.0161394	1	1	1	0	1	0	10
166	8	1	1	0	0	0	0	1	3	1	2	3	1	747.412	2	3	3	2	4	3	0	1	0	30	3	3	4	240.898	3	6	3	6	1	1	1	56	3	1	1	-0.0242837	-0.0604658	0.132507	1	1	1	0	1	1	10
168	8	1	0	0	0	0	0	1	3	ND	ND	ND	1	560.654	2	ND	3	2	4	3	1	2	0	40	3	ND	ND	203.633	3	0	1	17	3	ND	ND	ND	ND	1	1	-0.170043	0.0878577	0.0336911	1	ND	NA	NA	1	0	14
169	8	1	1	0	0	0	0	1	3	1	1	ND	1	84.119	1	ND	4	3	3	2	0	1	0	10	1	4	4	15.5102	1	7	3	8	2	1	1	20	1	1	1	0.0336702	0.346274	0.132507	1	ND	NA	NA	1	0	7
171	8	1	0	0	0	0	1	1	2	1	2	3	1	270.414	1	3	3	2	1	1	0	1	0	12	2	1.5	2	41.8163	2	7	3	5	1	2	2	42	2	1	4	0.128298	-0.0604658	0.0526896	1	ND	NA	NA	1	1	7
172	8	1	1	0	0	0	0	1	3	1	2	3	1	81.5414	1	3	4	3	3	2	0	1	0	20	2	2	3	146.939	3	5.66667	3	12	3	2	2	30	2	1	4	-0.0950663	-0.0604658	0.132507	1	1	1	0	1	1	6
173	8	1	1	0	0	0	0	1	3	1	1	1	1	92.1303	1	3	2	1	1	1	1	2	0	40	3	1	1	315.878	3	7	3	20	3	2	2	48	3	1	1	0.0913896	0.442466	0.132507	1	ND	NA	NA	1	1	16
174	8	1	1	0	0	0	0	1	3	1	2	3	1	92.1303	1	3	4	3	2	1	2	2	0	50	4	1.33333	2	25.2653	2	3	1	20	3	3	3	56	3	1	1	-0.157057	-0.0604658	0.132507	1	ND	NA	NA	2	1	6
175	8	0	1	0	0	0	0	1	2	1	3	3	1	736.052	2	4	2	1	1	1	1	2	0	40	3	2	3	69.7755	2	2	1	40	4	1	1	24	1	1	2	0.0913896	-0.180247	0.0161394	1	ND	NA	NA	1	1	6
176	8	1	0	0	0	0	0	1	3	1	3	3	1	441.509	1	3	1	1	1	1	1	2	0	0	1	1	1	0	1	7	3	0.6	1	1	1	32	2	1	4	0.211558	-0.180247	0.0336911	0	NA	NA	NA	1	1	2
177	8	0	0	0	1	0	0	1	2	1	1	1	1	916.887	2	3	3	2	2	1	1	2	0	40	3	1	1	644.857	4	7	3	20	3	3	3	48	3	1	4	-0.0088932	0.442466	-0.0611127	1	1	1	0	1	1	12
178	8	0	0	0	0	0	1	1	3	2	1	3	1	1372.18	3	4	3	2	5	4	1	2	0	4	1	3	4	118.388	2	3	1	ND	ND	1	1	ND	ND	1	2	-0.105611	0.0241261	-0.0636782	1	1	1	0	0	1	9
179	8	1	0	0	1	0	0	1	3	1	2	3	1	940.047	2	3	3	2	3	2	0	1	0	25	3	1	1	743.316	4	2.5	1	33	4	3	3	80	4	1	3	-0.0041443	-0.0604658	0.0552551	1	1	1	1	1	1	13
180	8	1	1	0	0	0	0	1	3	1	3	3	3	196.329	1	4	5	4	4	3	1	2	ND	30	3	2.5	4	233.898	3	5.66667	3	1	1	2	2	48	3	1	4	-0.257518	-0.479957	0.132507	1	1	1	0	1	1	11
181	8	1	1	0	0	0	0	1	3	1	2	3	1	196.329	1	ND	3	2	1	1	0	1	ND	20	2	1	1	258.857	3	2	1	30	4	3	3	35	2	1	4	0.152209	-0.0604658	0.132507	1	1	1	0	0	0	9
182	8	1	1	0	0	0	0	1	3	1	1	1	1	206.903	1	3	2	1	2	1	0	1	0	40	3	0.666667	1	203.163	3	3.5	2	20	3	3	3	35	2	1	1	0.237149	0.442466	0.132507	1	1	1	0	0	1	7
184	8	1	1	1	0	0	0	1	3	1	2	3	1	534.499	2	3	3	2	2	1	0	1	0	100	4	1.5	2	11.5918	1	1	1	ND	ND	2	2	30	2	1	2	0.0710563	-0.0604658	0.208218	1	0	NA	NA	ND	1	10
185	8	1	1	0	1	0	0	1	3	1	1	1	1	69.814	1	3	2	1	2	1	0	1	0	30	3	0.666667	1	308.878	3	2.5	1	30	4	3	3	30	2	1	2	0.237149	0.442466	0.154071	1	1	1	0	1	1	13
186	9	0	0	0	1	0	0	1	3	1	3	3	2	1132.73	3	5	4	3	3	2	0	1	0	20	2	2	3	10.7551	1	4.5	2	4	1	2	2	42	2	1	3	-0.0950663	-0.594736	-0.0611127	1	1	1	0	1	1	5
187	9	1	1	0	0	0	0	1	3	3	3	3	2	1345.29	3	5	2	1	2	1	0	1	1	0	1	2	3	0	1	1.5	1	12	3	1	1	42	2	1	2	0.26344	-0.932559	0.132507	0	NA	NA	NA	1	1	3
188	9	1	0	0	0	0	0	1	1	1	1	1	1	1654.77	3	3	2	1	3	2	0	1	0	0	1	1	1	0	1	ND	ND	ND	ND	2	2	150	4	ND	NA	0.216307	0.442466	0.0336911	ND	ND	ND	ND	ND	1	4
189	9	1	0	0	0	0	0	1	1	1	2	3	1	1568.65	3	3	5	4	6	4	0	1	1	5	1	1.66667	3	29.7245	2	3.5	2	7	2	3	3	100	4	1	1	-0.0831689	-0.0604658	0.0336911	1	1	1	0	0	1	6
190	9	0	0	0	1	0	0	1	ND	1	2	3	1	3756.15	4	4	2	1	3	2	1	2	0	20	2	2	3	1882.45	4	ND	ND	9	2	1	1	96	4	0	4	-0.0581887	-0.0604658	-0.0611127	1	1	2	0	1	1	5
191	9	0	0	0	0	0	0	0	0	1	1	1	1	920.765	2	3	5	4	6	4	2	2	0	30	3	5	4	960.49	4	5	2	10	2	1	1	64	3	1	NA	-0.255219	0.442466	-0.250444	1	1	1	0	1	1	7
193	9	1	0	0	0	0	0	1	1	1	1	1	1	2492.34	4	3	5	4	3	2	2	2	0	22	3	5	4	2794.59	4	ND	ND	4	1	1	1	60	3	0	4	-0.179344	0.442466	0.0336911	1	1	1	ND	1	1	6
196	9	1	0	0	0	0	0	1	1	1	1	1	1	1531.08	3	4	7	4	8	4	0	1	0	30	3	3.5	4	138.959	2	5	2	6	1	2	2	40	2	1	1	-0.10946	0.442466	0.0336911	1	1	1	0	1	1	6
197	9	1	0	0	0	0	0	1	1	1	1	1	1	2670	4	4	5	4	2	1	2	2	0	10	1	2.5	4	184.918	3	5	2	8	2	2	2	40	2	1	1	0.0818347	0.442466	0.0336911	1	1	3	0	1	1	5
198	9	1	0	0	0	0	0	1	1	1	1	1	1	4315.57	4	4	3	2	2	1	2	2	0	10	1	3	4	215.408	3	5.5	3	6	1	1	1	45	3	1	3	0.111275	0.442466	0.0336911	1	1	1	0	1	1	5
199	9	1	1	0	0	0	0	1	3	1	1	1	1	12495.8	4	4	4	3	5	4	2	2	0	40	3	1.33333	2	243.429	3	3.75	2	7	2	3	3	36	2	1	4	-0.308133	0.442466	0.132507	1	1	1	0	1	1	15
202	9	1	1	0	0	0	0	1	2	1	1	1	1	3685.49	4	4	2	1	3	2	0	1	0	40	3	0.666667	1	339.102	4	3	1	11	2	3	3	36	2	1	1	0.0961386	0.442466	0.132507	1	1	1	0	1	1	8
204	12	1	0	0	0	1	0	1	1	1	3	3	1	204.707	1	4	2	1	2	1	0	1	0	20	2	2	3	1.02041	1	7	3	3	1	1	1	20	1	1	4	0.228581	-0.180247	0.120752	0	NA	NA	NA	1	1	5
205	12	0	0	0	0	1	0	1	1	1	3	3	1	235.595	1	4	2	1	0	1	0	1	0	0	1	2	3	0	1	ND	ND	1	1	1	1	15	1	1	1	0.357317	-0.180247	0.004384	0	NA	NA	NA	0	1	3
206	12	1	0	0	0	1	0	1	1	1	ND	1	1	259.031	1	3	3	2	3	2	1	2	0	60	4	3	4	79.0204	2	3.5	2	4	1	1	1	20	1	1	4	-0.215713	0.332802	0.120752	1	1	1	1	1	1	7
207	12	1	1	0	1	0	0	1	3	1	1	1	1	873.65	2	4	6	4	5	4	0	1	0	70	4	2	3	568	4	5.66667	3	20	3	3	3	20	1	1	1	-0.17527	0.442466	0.154071	1	1	2	0	1	1	18
208	12	1	1	0	0	0	0	1	3	1	1	1	1	873.65	2	3	1	1	2	1	0	1	0	10	1	0.5	1	231.633	3	7	3	31	4	2	2	ND	ND	1	4	0.357317	0.442466	0.132507	1	1	1	1	1	1	6
209	12	1	0	0	0	0	0	1	3	1	1	1	1	112.308	1	3	3	2	3	2	1	2	0	100	4	1.5	2	146.041	3	9.33333	4	3	1	2	2	ND	ND	1	4	-0.215713	0.442466	0.0336911	1	1	1	1	1	2	12
210	12	1	0	0	0	0	0	1	3	1	3	3	1	1003.22	2	4	2	1	1	1	0	1	0	40	3	2	3	2.04082	1	7	3	ND	ND	1	1	12	1	ND	NA	0.237149	-0.180247	0.0336911	0	NA	NA	NA	2	1	5
211	12	0	0	0	0	0	0	0	0	1	1	1	1	696.796	2	3	2	1	2	1	1	2	0	20	2	0.666667	1	410.286	4	7	3	ND	ND	3	3	42	2	1	1	0.0828216	0.442466	-0.250444	1	0	NA	NA	1	1	9
212	12	0	1	0	0	0	0	1	3	1	3	3	1	1103.07	3	4	2	1	3	2	0	1	0	40	3	2	3	2.04082	1	9.5	4	ND	ND	1	1	15	1	0	4	0.0961386	-0.180247	0.0161394	0	NA	NA	NA	1	1	5
213	8	0	0	0	0	0	0	0	0	1	3	3	1	142.411	1	4	7	4	2	1	0	1	0	10	1	3.5	4	0.510204	1	5.5	3	ND	ND	2	2	28	2	1	4	0.227594	-0.180247	-0.250444	0	NA	NA	NA	0	1	3
214	12	0	0	0	0	0	0	0	0	2	2	1	1	203.03	1	3	2	1	4	3	0	1	0	70	4	1	1	44.5714	2	4.5	2	4	1	2	2	35	2	1	4	0.0101894	0.0799958	-0.250444	1	0	NA	NA	1	1	6
215	12	0	1	0	0	0	0	1	2	1	2	3	1	203.03	1	4	5	4	4	3	0	1	0	15	2	1.25	2	201.173	3	5	2	10	2	4	4	30	2	1	4	-0.0622922	-0.0604658	0.0161394	1	ND	NA	NA	0	1	7
219	12	0	0	0	0	0	0	0	0	1	1	1	1	127.13	1	3	1	1	2	1	0	1	0	3	1	0.5	1	0.153061	1	5	2	3	1	2	2	35	2	1	1	0.357317	0.442466	-0.250444	0	NA	NA	NA	1	1	5
220	12	1	0	0	0	0	1	1	2	1	2	3	1	597.001	2	4	9	4	3	2	3	2	0	50	4	4.5	4	22.551	2	4.33333	2	ND	ND	2	2	ND	ND	0	4	-0.245154	-0.0604658	0.0526896	1	0	NA	NA	2	2	6
222	12	1	0	0	0	0	0	1	3	1	2	3	1	41.7253	1	4	6	4	4	3	1	2	0	15	2	3	4	128.112	2	9.5	4	7	2	2	2	35	2	1	2	-0.208051	-0.0604658	0.0336911	1	0	NA	NA	1	1	6
223	12	0	0	0	0	0	0	0	0	3	3	3	2	597.001	2	5	1	1	2	1	0	1	0	0	1	1	1	0	1	2	1	3	1	1	1	20	1	1	2	0.357317	-0.932559	-0.250444	0	NA	NA	NA	1	1	1
224	12	0	0	0	0	0	1	1	ND	1	2	3	1	679.66	2	4	1	1	2	1	0	1	0	6	1	1	1	49.5306	2	2	1	ND	ND	1	1	15	1	1	2	0.357317	-0.0604658	-0.0636782	1	ND	NA	NA	2	1	3
225	12	0	0	0	0	0	0	0	0	1	3	3	1	691.191	2	4	1	1	1	1	0	1	0	0	1	1	1	0	1	4	2	ND	ND	1	1	12	1	ND	NA	0.357317	-0.180247	-0.250444	0	NA	NA	NA	0	1	2
227	12	0	0	1	1	0	0	1	2	1	1	1	1	1607.29	3	ND	2	1	4	3	5	2	0	50	4	0.666667	1	1623.98	4	4.5	2	20	3	3	3	ND	ND	1	1	-0.13557	0.442466	0.0145986	1	1	1	0	1	1	13
232	12	1	0	0	1	0	0	1	3	1	1	1	1	1378.71	3	3	2	1	2	1	1	2	0	50	4	0.666667	1	605.735	4	7	3	20	3	3	3	400	4	1	2	0.0255799	0.442466	0.0552551	1	1	1	0	1	1	13
234	12	0	1	0	1	0	0	1	2	1	2	3	1	1400.07	3	4	4	3	3	2	1	2	0	20	2	1	1	121.449	2	5	2	13	3	4	4	63	3	1	1	-0.240825	-0.0604658	0.0377033	1	ND	NA	NA	1	2	21
235	6	0	0	0	1	0	0	1	2	2	3	3	1	848.72	2	5	5	4	6	4	1	2	0	55	4	1.66667	3	1012.19	4	ND	ND	ND	ND	3	3	80	4	1	1	-0.321029	-0.319186	-0.0611127	1	1	1	0	1	1	7
236	12	0	1	0	0	0	1	1	2	1	2	3	1	1400.85	3	3	3	2	2	1	0	1	0	40	3	3	4	11.7755	1	9.5	4	3	1	1	1	30	2	1	4	0.136866	-0.0604658	0.0351378	1	0	NA	NA	1	1	6
237	12	0	1	0	1	0	0	1	3	ND	ND	ND	ND	1495.13	3	ND	2	1	5	4	1	2	0	20	2	ND	ND	255.388	3	7	3	30	4	ND	ND	ND	ND	1	1	-0.134064	ND	0.0377033	1	1	1	0	1	1	11
238	12	0	0	1	1	0	0	1	3	1	1	1	1	1402.7	3	3	2	1	3	2	2	2	0	18	2	0.666667	1	763.224	4	7	3	29	4	3	3	400	4	1	3	-0.0581887	0.442466	0.0145986	1	ND	NA	NA	1	1	8
240	12	ND	ND	ND	ND	ND	ND	ND	NA	1	2	3	1	1602.53	3	4	1	1	0	1	0	1	0	0	1	1	1	110.939	2	7	3	10	2	1	1	21	1	1	1	0.357317	-0.0604658	ND	1	ND	NA	NA	NA	1	2
241	12	1	1	0	0	0	0	1	3	1	2	3	1	1308.03	3	4	2	1	3	2	1	2	0	60	4	1	1	609.673	4	6	3	20	3	2	2	100	4	1	2	-0.11543	-0.0604658	0.132507	1	1	1	1	1	1	9
242	12	1	0	0	0	0	0	1	1	1	2	3	1	516.679	2	4	2	1	1	1	1	2	0	0	1	2	3	728.265	4	7	3	30	4	1	1	30	2	ND	NA	0.211558	-0.0604658	0.0336911	1	1	1	0	2	1	4
243	12	0	0	1	1	0	0	1	2	1	1	1	1	710.451	2	3	2	1	3	2	2	2	0	50	4	0.666667	1	7479.59	4	3.5	2	ND	ND	3	3	ND	ND	1	1	-0.11543	0.442466	0.0145986	1	1	3	0	1	1	11
248	12	1	0	0	0	0	0	1	1	1	2	3	1	1308.03	3	4	4	3	3	2	1	2	0	20	2	2	3	35.7551	2	5	2	ND	ND	2	2	42	2	ND	NA	-0.240825	-0.0604658	0.0336911	1	ND	NA	NA	2	1	4
250	12	0	0	0	0	0	0	0	0	1	2	1	1	730.337	2	3	2	1	4	3	0	1	0	15	2	1	1	49.4388	2	7	3	5	1	2	2	100	4	0	4	0.0674311	0.218935	-0.250444	1	1	1	0	1	1	3
252	12	0	0	1	0	0	0	1	2	1	1	1	1	730.337	2	4	2	1	3	2	1	2	0	60	4	0.333333	1	465.306	4	4	2	26.5	4	6	4	76	4	1	3	-0.11543	0.442466	-0.0069653	1	0	NA	NA	0	2	7
255	9	1	0	0	0	0	0	1	ND	1	1	1	1	3558.99	4	3	9	4	4	3	0	1	1	3	1	4.5	4	121.071	2	7	3	7	2	2	2	80	4	1	2	-0.0274328	0.442466	0.0336911	1	0	NA	NA	1	1	1
259	9	0	0	0	0	0	0	0	0	1	1	3	1	5821.74	4	3	2	1	4	3	1	2	0	0	1	1	1	528.469	4	3.5	2	20	3	2	2	80	4	1	4	0.0504084	0.163065	-0.250444	1	1	1	1	1	1	7
262	4	1	1	0	0	1	0	1	3	1	2	3	1	1882.66	3	5	2	1	4	3	1	2	0	2	1	1	1	163.265	3	4	2	10	2	2	2	80	4	1	3	0.0504084	-0.0604658	0.219568	1	1	1	1	1	1	5
265	7	ND	ND	ND	ND	ND	ND	ND	NA	1	3	3	1	4150.58	4	4	1	1	ND	ND	ND	ND	0	20	2	1	1	19.2653	1	ND	ND	ND	ND	1	1	12	1	ND	NA	0.0630784	-0.180247	ND	1	ND	NA	NA	ND	1	7
266	7	1	0	1	0	1	0	1	1	1	1	1	1	3123.67	4	4	7	4	2	1	0	1	0	0	1	2.33333	4	4622.45	4	7	3	ND	ND	3	3	24	1	0	4	0.227594	0.442466	0.196463	1	ND	NA	NA	1	2	0
267	7	1	1	0	0	1	0	1	3	1	3	3	1	2811.31	4	4	5	4	3	2	2	2	0	5	1	2.5	4	83.7041	2	7	3	21	4	2	2	24	1	1	4	-0.0591756	-0.180247	0.219568	1	1	1	0	1	1	8
268	7	0	0	0	0	1	0	1	1	1	3	3	1	3593.51	4	4	4	3	4	3	1	2	1	10	1	2	3	125.143	2	5.33333	3	8	2	2	2	24	1	1	4	-0.226105	-0.180247	0.004384	1	ND	NA	NA	1	1	9
269	7	1	1	0	0	0	0	1	3	3	3	3	2	2964.59	4	5	2	1	1	1	1	2	0	10	1	1	1	275.857	3	7	3	40	4	2	2	20	1	1	3	0.211558	-0.932559	0.132507	1	1	1	0	1	1	10
270	7	0	0	1	0	0	0	1	2	3	3	3	1	2842.66	4	5	3	2	7	4	1	2	0	40	3	1.5	2	239.388	3	6	3	15	3	2	2	24	1	1	1	-0.225779	-0.51807	-0.0069653	1	1	1	0	1	1	16
272	7	1	0	0	0	0	0	1	3	1	3	3	1	3267.37	4	4	2	1	4	3	0	1	0	12	2	0.666667	1	75.0612	2	0	1	ND	ND	3	3	60	3	1	4	0.0674311	-0.180247	0.0336911	1	1	3	0	0	1	6
273	7	1	0	1	1	0	0	1	3	1	2	3	1	2280.55	4	3	2	1	1	1	1	2	0	20	2	0.666667	1	113.204	2	1.5	1	ND	ND	3	3	ND	ND	1	2	0.0828216	-0.0604658	0.130966	1	1	1	0	1	1	7
274	7	1	1	0	0	0	0	1	3	1	2	3	1	1840.15	3	4	3	2	3	2	0	1	0	10	1	1	1	176.898	3	7.66667	4	10	2	3	3	80	4	1	2	0.116024	-0.0604658	0.132507	1	1	1	0	0	1	4
275	7	1	0	1	0	1	0	1	3	3	3	3	1	809.773	2	5	4	3	4	3	1	2	1	20	2	2	3	17.2449	1	7	3	ND	ND	2	2	56	3	0	4	-0.354842	-0.51807	0.196463	1	1	1	1	1	1	4
276	7	1	0	0	0	1	0	1	1	1	3	3	1	763.888	2	3	4	3	4	3	1	2	0	10	1	2	3	185.408	3	7	3	10	2	2	2	42	2	0	4	-0.132228	-0.180247	0.120752	1	0	NA	NA	1	1	5
277	7	0	1	1	0	0	1	1	2	1	3	3	1	879.88	2	3	3	2	3	2	0	1	0	20	2	1	1	122.673	2	10.3333	4	8	2	3	3	48	3	1	3	-0.0127123	-0.180247	0.110849	1	1	1	0	0	1	5
278	7	0	0	0	0	1	0	1	1	3	2	3	1	1635.27	3	ND	3	2	1	1	1	2	0	0	1	3	4	0	1	0	1	5	1	1	1	15	1	1	4	0.111275	-0.398289	0.004384	0	NA	NA	NA	1	1	2
279	7	1	1	1	0	0	0	1	3	ND	ND	ND	ND	1625.19	3	ND	1	1	0	1	1	2	0	11	2	1	1	33.0102	2	4	2	ND	ND	1	1	9	1	1	4	0.0828216	ND	0.208218	1	0	NA	NA	NA	1	4
280	7	1	1	1	0	1	0	1	3	2	1	1	1	1566.05	3	3	5	4	5	4	1	2	0	15	2	5	4	172.643	3	ND	ND	7	2	1	1	16	1	1	1	-0.263788	0.303527	0.295279	1	1	1	0	1	1	5
281	7	1	0	0	0	0	0	1	3	1	1	1	1	1773.08	3	3	4	3	0	1	0	1	0	4	1	4	4	0.204082	1	7	3	0.3	1	1	1	20	1	1	ND	0.17468	0.442466	0.0336911	0	NA	NA	NA	1	1	4
282	7	1	1	0	0	1	0	1	3	3	3	3	1	1824.44	3	5	3	2	3	2	0	1	0	30	3	3	4	1.53061	1	7	3	ND	ND	1	1	15	1	1	2	-0.0041443	-0.51807	0.219568	0	NA	NA	NA	1	1	5
283	7	1	1	0	0	1	0	1	3	3	2	3	1	1914.22	3	5	2	1	1	1	0	1	0	7	1	0.666667	1	326.418	3	1	1	10	2	3	3	24	1	1	1	0.357317	-0.398289	0.219568	1	1	1	0	1	1	9
292	7	1	1	0	0	0	0	1	3	2	2	3	1	1364.28	3	4	6	4	4	3	2	2	1	10	1	1.5	2	109.939	2	3	1	6	1	4	4	16	1	1	1	-0.173192	-0.199405	0.132507	1	1	3	ND	1	3	8
293	7	1	1	0	0	1	0	1	3	1	2	3	1	1614.98	3	3	1	1	0	1	0	1	0	14	2	0.333333	1	403.224	4	0	1	8	2	3	3	25	2	1	1	0.228581	-0.0604658	0.219568	1	1	1	1	1	1	7
294	7	0	0	0	0	1	0	1	3	2	3	3	1	733.368	2	4	1	1	2	1	0	1	0	20	2	0.166667	1	212.408	3	4	2	ND	ND	6	4	22	1	1	3	0.228581	-0.319186	0.004384	1	1	1	ND	2	2	7
295	7	0	1	0	0	0	0	1	3	3	3	3	1	482.412	1	5	5	4	3	2	1	2	1	10	1	1.66667	3	215.143	3	8	4	ND	ND	3	3	32	2	1	4	-0.153053	-0.51807	0.0161394	1	ND	NA	NA	1	1	8
299	7	0	0	0	0	0	0	0	0	1	1	1	1	1655.32	3	3	2	1	3	2	0	1	0	30	3	2	3	21.5306	2	0	1	ND	ND	1	1	20	1	1	ND	0.0961386	0.442466	-0.250444	1	0	NA	NA	0	1	7
300	7	1	0	0	0	0	0	1	3	2	1	1	1	1702.36	3	3	1	1	1	1	0	1	0	12	2	0.5	1	0.612245	1	7	3	ND	ND	2	2	24	1	1	2	0.228581	0.303527	0.0336911	0	NA	NA	NA	1	1	6
301	7	1	0	1	0	1	0	1	3	1	2	3	1	1748.44	3	4	3	2	6	4	1	2	0	50	4	1.5	2	51.2245	2	6.33333	3	10	2	2	2	30	2	1	1	-0.291589	-0.0604658	0.196463	1	0	NA	NA	2	1	7
302	7	1	1	1	0	1	0	1	3	1	2	3	1	1468.72	3	4	4	3	4	3	1	2	0	40	3	2	3	22.0408	2	4.66667	2	7	2	2	2	20	1	1	1	-0.252397	-0.0604658	0.295279	1	0	NA	NA	1	1	7
311	7	0	0	0	0	1	0	1	3	1	2	3	1	966.679	2	4	6	4	3	2	0	1	0	10	1	3	4	0.510204	1	2.66667	1	ND	ND	2	2	35	2	0	4	0.0865837	-0.0604658	0.004384	0	NA	NA	NA	1	1	4
313	7	1	0	0	0	0	0	1	1	3	3	3	1	873.911	2	5	1	1	2	1	1	2	0	25	3	0.5	1	1.27551	1	2	1	ND	ND	2	2	24	1	ND	NA	0.0913896	-0.51807	0.0336911	0	NA	NA	NA	0	1	6
315	7	1	0	0	0	1	0	1	3	1	2	3	1	805.963	2	3	1	1	3	2	1	2	0	6	1	1	1	0.306122	1	2	1	ND	ND	1	1	20	1	1	4	0.0705478	-0.0604658	0.120752	0	NA	NA	NA	1	1	4
316	7	1	0	0	0	0	0	1	3	1	1	1	1	471.445	1	3	2	1	2	1	0	1	0	0	1	2	3	0	1	4	2	8	2	1	1	20	1	1	4	0.357317	0.442466	0.0336911	0	NA	NA	NA	1	1	4
317	7	0	0	0	0	0	0	0	0	1	3	3	1	1164.05	3	3	1	1	3	2	1	2	1	40	3	1	1	510.51	4	ND	ND	ND	ND	1	1	6	1	0	4	-0.143498	-0.180247	-0.250444	1	1	1	0	2	1	5
318	7	1	0	0	0	0	1	1	3	1	3	3	1	1614.98	3	4	4	3	3	2	1	2	1	60	4	2	3	395.306	4	6	3	40	4	2	2	75	3	1	ND	-0.391944	-0.180247	0.0526896	1	1	1	1	1	1	6
319	7	0	0	1	0	1	0	1	3	3	3	3	2	1326.29	3	5	2	1	2	1	0	1	0	20	2	2	3	7.5102	1	0	1	40	4	1	1	24	1	1	4	0.228581	-0.932559	0.0800953	1	0	NA	NA	1	1	12
320	12	0	0	0	1	1	0	1	1	1	2	3	1	1829.55	3	4	7	4	3	2	1	2	0	50	4	3.5	4	484.796	4	7	3	8	2	2	2	24	1	1	1	-0.245154	-0.0604658	0.0259479	1	1	1	ND	1	2	13
322	7	1	0	0	0	0	0	1	1	1	1	1	1	691.874	2	3	2	1	0	1	0	1	0	4	1	0.666667	1	0.204082	1	4	2	ND	ND	3	3	16	1	1	ND	0.357317	0.442466	0.0336911	0	NA	NA	NA	NA	1	6
323	7	0	0	0	1	0	0	1	1	1	2	3	1	920.122	2	3	5	4	2	1	2	2	0	15	2	0.833333	1	107.704	2	9.4	4	6.5	2	6	4	28	2	1	1	-0.0469018	-0.0604658	-0.0611127	1	ND	NA	NA	1	1	11
325	7	1	1	0	0	0	1	1	3	1	2	3	1	1164.05	3	3	5	4	6	4	3	2	0	70	4	1	1	475.551	4	0	1	ND	ND	5	4	20.5	1	1	1	-0.321029	-0.0604658	0.151505	1	1	3	ND	2	2	15
328	10	1	1	0	0	1	0	1	3	2	2	3	1	2806.58	4	4	9	4	12	4	2	2	0	50	4	2.25	4	514.796	4	2.42857	1	50	4	4	4	72	3	1	1	-0.321029	-0.199405	0.219568	1	1	1	0	1	3	15
329	10	1	1	0	1	1	0	1	3	1	1	1	1	4055.62	4	4	5	4	5	4	2	2	0	10	1	1.66667	3	6636.94	4	12	4	5	1	3	3	21	1	1	1	-0.135051	0.442466	0.241132	1	1	1	0	1	2	7
332	10	0	0	0	0	0	0	0	0	2	3	3	1	2812.95	4	4	3	2	3	2	1	2	0	5	1	1.5	2	623.888	4	7.5	4	26	4	2	2	50	3	0	4	-0.0297351	-0.319186	-0.250444	1	1	1	1	1	1	8
333	10	1	0	0	0	0	1	1	1	1	1	1	1	3288.4	4	3	5	4	4	3	1	2	0	10	1	1.66667	3	377.531	4	5.25	3	6	1	3	3	135	4	1	ND	-0.0793149	0.442466	0.0526896	1	1	1	0	0	1	5
334	10	0	0	0	1	0	0	1	ND	1	3	3	1	3364.18	4	5	2	1	4	3	0	1	0	0	1	1	1	151.796	3	0	1	40	4	2	2	160	4	0	4	0.196168	-0.180247	-0.0611127	1	1	1	1	1	1	4
335	10	0	0	1	0	0	0	1	ND	1	3	3	1	2290.49	4	5	5	4	7	4	4	2	1	40	3	2.5	4	95.2449	2	4.4	2	6	1	2	2	50	3	1	1	-0.349097	-0.180247	-0.0069653	1	1	1	1	1	1	4
342	10	1	0	0	0	0	0	1	2	1	1	1	1	2461.06	4	3	2	1	0	1	0	1	0	60	4	0.666667	1	1522.04	4	ND	ND	25	4	3	3	ND	ND	1	ND	0.171339	0.442466	0.0336911	1	ND	NA	NA	ND	1	6
343	10	1	0	0	1	0	0	1	3	1	3	3	1	1482.44	3	5	2	1	2	1	0	1	0	4	1	2	3	524.061	4	5	2	6	1	1	1	49	3	1	1	0.357317	-0.180247	0.0552551	1	1	1	0	1	1	2
345	10	0	0	0	0	0	0	0	0	1	3	3	1	382.001	1	ND	3	2	7	4	0	1	0	30	3	1	1	219.673	3	4.33333	2	2	1	3	3	35	2	1	ND	-0.0800198	-0.180247	-0.250444	1	1	1	0	1	0	12
347	10	0	0	0	0	0	0	0	0	3	3	3	2	29	1	5	1	1	3	2	0	1	0	0	1	1	1	0	1	7	3	20	3	1	1	12	1	1	1	0.216307	-0.932559	-0.250444	0	NA	NA	NA	1	1	0
348	10	0	0	0	1	0	0	1	3	1	1	1	1	29	1	5	4	3	4	3	3	2	0	16	2	2	3	40.2857	2	4.33333	2	7.5	2	2	2	36	2	1	ND	-0.260965	0.442466	-0.0611127	1	1	1	0	1	1	10
349	10	0	0	0	0	0	0	0	0	3	2	3	1	643.149	2	5	5	4	2	1	2	2	0	2	1	5	4	0.102041	1	3	1	1	1	1	1	25	2	ND	NA	0.0818347	-0.398289	-0.250444	0	NA	NA	NA	1	1	2
350	10	0	1	0	0	0	0	1	1	1	3	3	1	1079.13	3	5	1	1	3	2	0	1	0	5	1	1	1	ND	ND	7	3	ND		1	1	9	1	ND	NA	0.216307	-0.180247	0.0161394	1	0	NA	NA	2	1	8
355	10	1	1	0	0	0	0	1	3	1	1	1	1	234.696	1	3	5	4	1	1	0	1	0	6	1	2.5	4	0.306122	1	10	4	40	4	2	2	56	3	1	3	0.227594	0.442466	0.132507	0	NA	NA	NA	1	1	5
357	10	1	0	1	0	0	0	1	3	1	2	3	1	892.619	2	4	2	1	4	3	0	1	0	7	1	1	1	390.153	4	5.5	3	14	3	2	2	28	2	1	3	0.196168	-0.0604658	0.109402	1	1	1	0	1	1	3
358	10	1	1	0	0	1	0	1	3	1	2	3	1	1372.02	3	4	1	1	1	1	0	1	0	0	1	0.5	1	184.898	3	7	3	30	4	2	2	40	2	1	3	0.357317	-0.0604658	0.219568	1	1	1	0	1	1	3
359	4	1	0	0	0	0	0	1	1	2	3	3	2	885.508	2	4	2	1	4	3	0	1	0	4	1	2	3	141.143	2	ND	ND	ND	ND	1	1	5	1	1	3	0.196168	-0.733676	0.0336911	1	1	1	0	ND	1	4
360	10	1	1	0	1	0	0	1	3	1	2	3	1	572.784	2	5	2	1	4	3	0	1	0	30	3	1	1	140.204	2	0	1	28	4	2	2	25	2	1	ND	0.0759992	-0.0604658	0.154071	1	1	1	0	1	1	6
363	4	0	0	0	0	0	1	1	2	1	2	1	1	2964.86	4	3	3	2	9	4	0	1	0	30	3	1	1	450.531	4	ND	ND	35	4	3	3	ND	ND	0	4	-0.0800198	0.218935	-0.0636782	1	1	1	0	1	1	10
365	4	1	1	0	0	0	0	1	3	1	2	2	1	3160.19	4	4	6	4	5	4	0	1	0	40	3	2	3	146.224	3	3.66667	2	5	1	3	3	6	1	1	3	-0.10946	-0.0170176	0.132507	1	1	1	1	1	2	8
366	4	0	1	0	0	0	0	1	1	1	2	2	1	2961.23	4	4	2	1	2	1	1	2	0	0	1	1	1	0	1	3	1	17.5	3	2	2	6.5	1	1	3	0.211558	-0.0170176	0.0161394	0	NA	NA	NA	1	2	2
367	4	1	1	0	0	1	0	1	1	1	2	3	1	2894.19	4	4	2	1	6	4	5	2	0	50	4	2	3	12.2857	1	2	1	50	4	1	1	35	2	1	3	-0.191306	-0.0604658	0.219568	1	1	1	0	1	1	4
369	4	0	0	0	0	0	0	0	0	1	3	3	1	1054.76	2	4	2	1	0	1	0	1	0	5	1	2	3	277.602	3	5	2	0.3	1	1	1	14	1	0	4	0.357317	-0.180247	-0.250444	1	1	1	0	NA	1	3
370	4	1	1	0	1	0	0	1	3	1	1	1	1	1735.34	3	3	2	1	2	1	2	2	0	17	2	2	3	2312.09	4	12	4	6	1	1	1	35	2	1	ND	0.0828216	0.442466	0.154071	1	1	1	1	1	1	4
371	4	1	1	0	0	0	0	1	3	1	3	3	1	2037.48	4	5	1	1	4	3	1	2	0	2	1	1	1	3133.16	4	5	2	30	4	1	1	99	4	1	4	0.0504084	-0.180247	0.132507	1	1	1	0	1	1	4
372	4	1	1	0	0	0	0	1	1	1	3	3	1	2988.77	4	5	1	1	2	1	2	2	0	0	1	1	1	256.612	3	0	1	20	3	1	1	25	2	1	ND	0.211558	-0.180247	0.132507	1	1	1	0	1	1	4
373	6	1	1	0	0	0	0	1	3	1	3	3	1	848.72	2	4	2	1	6	4	1	2	0	30	3	2	3	89.7551	2	0	1	30	4	1	1	12	1	1	ND	-0.125496	-0.180247	0.132507	1	1	1	0	ND	1	6
374	1	0	0	0	1	0	0	1	ND	1	1	3	1	3036.3	4	5	3	2	5	4	0	1	0	4	1	ND	ND	969.918	4	3.5	2	50	4	ND	ND	37.5	2	1	2	0.0401486	0.163065	-0.0611127	1	1	1	0	1	3	7
375	1	0	0	0	0	0	0	0	0	2	2	2	1	1805.43	3	4	2	1	4	3	1	2	0	50	4	0.5	1	381.02	4	3.5	2	17.5	3	4	4	45	3	0	4	-0.13557	-0.155957	-0.250444	1	1	1	1	1	2	11
377	1	1	0	0	1	0	0	1	3	1	1	1	1	3995.19	4	3	5	4	4	3	1	2	0	70	4	2.5	4	385.816	4	4.4	2	12	3	2	2	72	3	0	4	-0.265293	0.442466	0.0552551	1	1	1	1	1	2	11
379	1	0	0	0	0	0	0	0	0	2	2	2	1	869.235	2	5	4	3	5	4	1	2	1	20	2	1	1	261.878	3	ND	ND	5	1	4	4	80	4	1	3	-0.410578	-0.155957	-0.250444	1	1	1	1	1	3	4
380	1	1	0	0	0	0	0	1	ND	1	2	1	1	482.943	1	3	3	2	1	1	1	2	0	40	3	1	1	2.04082	1	9	4	3	1	3	3	80	4	1	2	-0.0088932	0.218935	0.0336911	0	NA	NA	NA	1	1	4
381	1	1	0	0	0	0	0	1	1	3	3	1	1	398.026	1	4	2	1	2	1	3	2	0	34	3	2	3	14.7143	1	7	3	5	1	1	1	42	2	1	4	0.0913896	-0.238669	0.0336911	1	1	1	0	1	1	4
383	1	1	0	0	0	0	0	1	1	1	1	1	1	1048.37	2	4	5	4	4	3	2	2	0	40	3	1.66667	3	149.959	3	4.66667	2	6	1	3	3	ND	ND	1	2	-0.199483	0.442466	0.0336911	1	1	3	1	1	1	9
384	1	0	0	0	0	0	0	0	0	1	1	1	1	511.189	2	4	3	2	4	3	1	2	0	35	3	3	4	54.2347	2	7	3	3	1	1	1	36	2	0	4	-0.170043	0.442466	-0.250444	1	1	1	1	1	1	5
387	1	1	1	0	0	0	0	1	3	1	2	3	1	2836.83	4	5	2	1	7	4	1	2	0	70	4	1	1	515.286	4	2.5	1	19	3	2	2	48	3	1	3	-0.191306	-0.0604658	0.132507	1	1	1	1	1	1	12
388	1	1	0	0	0	0	1	1	3	1	3	3	1	224.956	1	5	6	4	3	2	0	1	0	0	1	3	4	0	1	0	1	5	1	2	2	18	1	1	ND	0.0865837	-0.180247	0.0526896	0	NA	NA	NA	0	1	3
389	1	1	0	0	0	0	0	1	1	2	2	2	2	522.274	2	4	2	1	5	4	1	2	0	100	4	0.5	1	370.367	4	0	1	12.5	3	4	4	65	3	1	4	-0.191306	-0.570446	0.0336911	1	1	2	0	1	2	15
390	1	0	0	0	1	0	0	1	ND	1	3	3	1	235.236	1	3	2	1	1	1	0	1	0	0	1	2	3	71.3878	2	ND	ND	ND	ND	1	1	100	4	0	4	0.357317	-0.180247	-0.0611127	1	1	1	ND	1	1	6
391	1	0	0	0	0	0	0	0	0	1	2	3	1	235.236	1	4	3	2	2	1	0	1	0	20	2	1.5	2	21.0204	2	7	3	5	1	2	2	80	4	1	4	0.128298	-0.0604658	-0.250444	1	0	NA	NA	1	1	7
392	1	1	0	0	0	0	1	1	1	1	2	1	1	692.839	2	3	2	1	1	1	1	2	0	30	3	2	3	503.776	4	3.5	2	10	2	1	1	70	3	1	1	0.0913896	0.218935	0.0526896	1	1	2	ND	1	1	7
394	1	1	0	0	0	0	0	1	2	1	2	1	1	3963.42	4	4	3	2	2	1	0	1	0	5	1	3	4	151.908	3	5.5	3	20	3	1	1	120	4	0	4	0.257034	0.218935	0.0336911	1	1	1	0	0	1	3
395	1	1	0	0	0	0	0	1	ND	1	3	1	1	3363.17	4	4	5	4	4	3	2	2	0	15	2	5	4	215.663	3	7	3	10	2	1	1	48	3	1	4	-0.208051	0.0991539	0.0336911	1	1	1	0	1	1	6
396	1	1	0	0	0	0	0	1	ND	1	2	1	1	398.026	1	5	4	3	5	4	2	2	0	20	2	1.33333	2	251.612	3	5.33333	3	3	1	3	3	100	4	1	4	-0.316701	0.218935	0.0336911	1	1	1	0	0	1	4
399	1	0	0	0	1	0	0	1	1	2	2	1	1	224.956	1	5	2	1	2	1	1	2	0	40	3	1	1	108	2	0	1	ND	ND	2	2	ND	ND	1	4	0.0913896	0.0799958	-0.0611127	1	1	1	0	1	1	6
401	1	1	0	0	1	0	0	1	3	2	2	2	1	755.831	2	5	4	3	7	4	2	2	0	50	4	1.33333	2	685.918	4	5.33333	3	6	1	3	3	28.5	2	1	2	-0.373943	-0.155957	0.0552551	1	1	1	0	0	2	7
403	1	0	0	0	0	0	0	0	0	3	2	3	1	3032.66	4	5	1	1	1	1	1	2	1	10	1	1	1	199.367	3	ND	ND	ND	ND	1	1	12	1	ND	NA	0.117681	-0.398289	-0.250444	1	ND	NA	NA	ND	1	6
405	1	1	0	0	0	0	0	1	1	2	1	1	1	2995.34	4	4	6	4	6	4	1	2	0	12	2	6	4	28.5918	2	7	3	2	1	1	1	40	2	0	4	-0.263788	0.303527	0.0336911	1	ND	NA	NA	ND	1	5
407	9	1	0	0	0	0	1	1	1	1	1	3	1	2746.98	4	4	2	1	4	3	2	2	0	15	2	1	1	322.337	3	3	1	20	3	2	2	48	3	1	1	-0.0783281	0.163065	0.0526896	1	1	1	0	1	1	6
408	11	1	0	0	0	0	0	1	1	1	3	3	1	298.605	1	5	1	1	7	4	2	2	0	30	3	0.5	1	60.7347	2	ND	ND	ND	ND	2	2	ND	ND	1	ND	-0.125496	-0.180247	0.0336911	1	0	NA	NA	0	1	4
409	11	1	0	0	0	0	0	1	1	2	3	3	1	152.761	1	5	1	1	5	4	1	2	0	40	3	1	1	5.28571	1	ND	ND	2	1	1	1	ND	ND	1	1	-0.125496	-0.319186	0.0336911	1	0	NA	NA	0	2	1
410	11	0	0	0	0	0	0	0	0	1	2	2	1	152.761	1	4	1	1	5	4	1	2	0	50	4	0.25	1	21.5306	2	ND	ND	5.05	1	4	4	81	4	1	2	-0.191306	-0.0170176	-0.250444	1	1	1	1	1	1	3
411	11	0	0	0	0	0	0	0	0	1	3	1	1	367.104	1	4	1	1	8	4	0	1	0	35	3	0.5	1	151.704	3	ND	ND	6	1	2	2	ND	ND	1	3	0.020263	0.0991539	-0.250444	1	0	NA	NA	1	1	4
412	11	0	0	0	0	0	0	0	0	ND	ND	ND	ND	443.091	1	ND	1	1	4	3	1	2	0	8	1	1	1	131	2	ND	ND	ND	ND	1	1	ND	ND	ND	NA	0.0504084	ND	-0.250444	1	1	1	ND	1	1	1
413	11	1	0	0	0	0	0	1	2	2	ND	ND	1	458.455	1	4	1	1	3	2	2	2	0	80	4	1	1	132	2	ND	ND	ND	ND	1	1	ND	ND	ND	NA	-0.11543	-0.144198	0.0336911	1	1	1	0	1	1	3
414	11	0	0	0	0	0	0	0	0	1	2	3	1	1575.9	3	5	1	1	3	2	3	2	0	30	3	0.333333	1	410	4	7	3	10	2	3	3	200	4	1	ND	-0.0496207	-0.0604658	-0.250444	1	1	1	0	1	1	6
416	11	1	0	0	0	0	0	1	1	ND	ND	ND	1	236.485	1	ND	1	1	5	4	0	1	0	35	3	ND	ND	622	4	ND	ND	ND	ND	ND	ND	ND	ND	ND	ND	0.020263	0.0878577	0.0336911	1	1	1	0	0	0	1
417	11	1	0	0	1	0	0	1	2	ND	ND	ND	ND	2137.57	4	ND	1	1	7	4	0	1	0	30	3	ND	ND	705	4	ND	ND	ND	ND	ND	ND	ND	ND	ND	ND	0.020263	ND	0.0552551	1	1	1	1	1	1	1
418	11	1	0	0	0	0	0	1	1	1	3	3	1	1099.38	3	5	5	4	4	3	2	2	0	20	2	2.5	4	231.878	3	3	1	20	3	2	2	32	2	1	3	-0.208051	-0.180247	0.0336911	1	1	1	1	1	1	6
419	11	1	0	0	1	0	0	1	2	1	1	1	1	947.237	2	3	2	1	4	3	2	2	0	15	2	1	1	228.582	3	ND	ND	8	2	2	2	60	3	1	2	-0.0783281	0.442466	0.0552551	1	0	NA	NA	1	1	6
420	11	1	0	0	0	0	0	1	1	1	2	3	1	1421.28	3	5	4	3	3	2	0	1	0	15	2	1.33333	2	312.582	3	3.5	2	25	4	3	3	120	4	1	ND	-0.0950663	-0.0604658	0.0336911	1	1	1	ND	1	1	4
421	11	1	0	0	0	0	0	1	1	1	2	1	1	1503.38	3	3	1	1	1	1	0	1	0	8	1	0.5	1	0.408163	1	ND	ND	10	2	2	2	ND	ND	0	4	0.357317	0.218935	0.0336911	0	NA	NA	NA	1	1	2
422	11	0	0	0	0	0	0	0	0	1	1	1	1	2022.86	3	3	3	2	4	3	2	2	0	15	2	1	1	466.255	4	6.33333	3	14	3	3	3	67.5	3	1	ND	-0.178611	0.442466	-0.250444	1	0	NA	NA	0	2	5
423	11	1	0	0	0	0	0	1	ND	3	3	1	1	2584.27	4	5	2	1	4	3	1	2	0	15	2	2	3	0.765306	1	ND	ND	30	4	1	1	ND	ND	1	ND	-0.0783281	-0.238669	0.0336911	0	NA	NA	NA	1	1	2
424	11	0	0	0	1	0	0	1	ND	1	2	1	1	2261.78	4	3	6	4	6	4	0	1	0	40	3	2	3	96.9388	2	5.25	3	5	1	3	3	324	4	0	4	-0.10946	0.218935	-0.0611127	1	1	1	ND	1	1	4
426	11	0	0	0	1	0	0	1	3	1	ND	ND	1	1970.16	3	ND	1	1	4	3	1	2	1	30	3	ND	ND	708	4	ND	ND	ND	ND	ND	ND	ND	ND	ND	ND	-0.163637	0.133681	-0.0611127	1	1	1	0	1	1	1
428	11	1	0	0	0	1	0	1	1	1	3	3	1	3258.67	4	5	2	1	0	1	0	1	0	0	1	2	3	0	1	5	2	ND	ND	1	1	64	3	ND	ND	0.357317	-0.180247	0.120752	0	NA	NA	NA	NA	1	6
429	11	1	1	0	0	0	0	1	3	3	1	3	2	3033.74	4	4	4	3	5	4	3	2	0	80	4	1.33333	2	155.02	3	7	3	10	2	3	3	80	4	1	3	-0.373943	-0.589247	0.132507	1	1	1	1	1	1	11
432	11	1	0	0	0	0	0	1	2	ND	ND	ND	ND	2279.43	4	ND	1	1	ND	ND	ND	ND	ND	ND	ND	ND	ND	102	2	ND	ND	ND	ND	ND	ND	ND	ND	ND	ND	0.341686	ND	0.0336911	1	ND	NA	NA	ND	1	5
433	11	0	0	0	1	0	0	1	2	1	2	3	1	2904.04	4	4	2	1	1	1	0	1	0	30	3	1	1	463.776	4	0	1	20	3	2	2	80	4	1	2	0.237149	-0.0604658	-0.0611127	1	1	1	0	1	1	3
434	8	0	1	0	0	0	0	1	2	3	3	3	1	1311	3	3	1	1	1	1	0	1	0	0	1	1	1	0	1	ND	ND	38	4	1	1	54	3	1	1	0.357317	-0.51807	0.0161394	0	NA	NA	NA	1	1	2
435	8	1	1	0	1	0	0	1	3	1	1	1	1	714.045	2	3	6	4	3	2	3	2	0	50	4	2	3	282.612	3	5.25	3	20	3	3	3	ND	ND	1	4	-0.245154	0.442466	0.154071	1	1	1	0	1	1	9
437	5	0	0	0	0	0	0	0	0	1	3	1	1	485.453	1	4	2	1	7	4	4	2	0	70	4	2	3	472.571	4	4.5	2	18	3	1	1	150	4	1	2	-0.191306	0.0991539	-0.250444	1	0	NA	NA	1	1	8
438	5	1	0	0	0	0	0	1	1	1	3	3	1	1172.57	3	5	4	3	7	4	2	2	0	15	2	1	1	231.888	3	0	1	17.5	3	4	4	150	4	ND	ND	-0.316701	-0.180247	0.0336911	1	1	1	1	1	2	11
439	5	0	0	0	0	0	0	0	0	2	3	3	1	91.0055	1	4	7	4	4	3	0	1	1	10	1	3.5	4	16.7347	1	0	1	10	2	2	2	50	3	1	3	-0.0274328	-0.319186	-0.250444	1	1	1	1	0	1	5
440	5	0	0	0	0	0	0	0	0	2	3	3	1	1172.57	3	4	1	1	1	1	0	1	0	20	2	1	1	417.041	4	ND	ND	ND	ND	1	1	80	4	ND	ND	0.228581	-0.319186	-0.250444	1	1	1	0	0	1	6
442	5	1	0	0	0	0	0	1	ND	1	2	3	1	331.604	1	4	2	1	3	2	0	1	0	1	1	1	1	0.0510204	1	4	2	25	4	2	2	270	4	1	1	0.216307	-0.0604658	0.0336911	0	NA	NA	NA	0	1	3
447	5	1	0	0	0	0	1	1	1	1	2	3	1	2217.18	4	4	4	3	6	4	1	2	0	20	2	4	4	955.245	4	7	3	ND	ND	1	1	70	3	0	4	-0.316701	-0.0604658	0.0526896	1	1	1	ND	1	1	5
450	6	0	0	0	0	0	1	1	ND	ND	ND	ND	ND	1587.26	3	ND	3	2	4	3	2	2	0	40	3	3	4	476.735	4	6.5	3	ND	ND	1	1	ND	ND	0	4	-0.170043	ND	-0.0636782	1	1	1	0	1	0	6
451	6	1	0	0	0	0	0	1	ND	ND	ND	ND	ND	1304.68	3	ND	4	3	8	4	1	2	0	20	2	2	3	179.163	3	3	1	ND	ND	2	2	ND	ND	ND	ND	-0.316701	ND	0.0336911	1	1	1	0	0	1	7
452	6	0	0	0	0	0	0	0	0	1	1	1	1	1304.68	3	3	4	3	6	4	1	2	0	5	1	2	3	957.459	4	ND	ND	15	3	2	2	120	4	1	4	-0.187965	0.442466	-0.250444	1	1	1	0	1	1	8
455	6	0	0	0	1	0	0	1	1	2	2	3	2	32.0156	1	4	8	4	3	2	0	1	0	10	1	2	3	17	1	ND	ND	16	3	4	4	ND	ND	1	2	0.0865837	-0.613894	-0.0611127	1	1	1	0	1	1	2
456	6	0	0	0	0	0	0	0	0	1	3	3	1	32.0156	1	4	3	2	3	2	1	2	1	40	3	3	4	2.04082	1	ND	ND	ND	ND	1	1	70	3	1	2	-0.243781	-0.180247	-0.250444	0	NA	NA	NA	0	1	4
457	6	0	0	0	0	0	0	0	0	1	2	3	1	29.6816	1	4	2	1	1	1	0	1	0	0	1	2	3	0	1	ND	ND	6	1	1	1	60	3	1	2	0.357317	-0.0604658	-0.250444	0	NA	NA	NA	1	1	1
458	6	0	0	0	0	0	0	0	0	2	2	3	1	490.004	2	4	6	4	1	1	0	1	0	0	1	2	3	0	1	3.5	2	14	3	3	3	75	3	1	2	0.227594	-0.199405	-0.250444	0	NA	NA	NA	0	1	2
459	6	0	0	0	0	0	0	0	0	1	1	1	1	870.786	2	5	2	1	6	4	0	1	0	30	3	2	3	323.816	3	ND	ND	5	1	1	1	120	4	0	4	0.020263	0.442466	-0.250444	1	1	1	0	1	1	7
461	6	0	0	0	0	0	0	0	0	2	2	3	1	366.085	1	4	6	4	6	4	4	2	0	70	4	2	3	177.959	3	3.33333	2	19	3	3	3	120	4	1	2	-0.321029	-0.199405	-0.250444	1	1	1	0	1	1	6
462	6	0	0	0	0	0	0	0	0	1	1	1	1	611.899	2	3	2	1	5	4	2	2	0	15	2	2	3	82.4592	2	0	1	12	3	1	1	105	4	1	1	-0.134064	0.442466	-0.250444	1	1	1	0	1	1	9
463	6	0	0	0	0	0	0	0	0	1	3	3	1	268.794	1	5	4	3	2	1	1	2	0	50	4	1.33333	2	13.2857	1	3	1	11	2	3	3	150	4	1	1	-0.157057	-0.180247	-0.250444	1	0	NA	NA	1	1	4
466	6	1	1	0	0	0	0	1	3	1	3	3	1	945.169	2	3	2	1	0	1	0	1	0	0	1	2	3	191.388	3	ND	ND	5	1	1	1	100	4	0	4	0.357317	-0.180247	0.132507	1	1	2	ND	NA	1	2
467	6	1	0	1	0	0	0	1	3	1	1	1	1	1779.81	3	5	3	2	2	1	0	1	0	70	4	1	1	3.57143	1	7	3	ND	ND	3	3	160	4	1	ND	0.0710563	0.442466	0.109402	0	NA	NA	NA	1	1	8
468	6	0	0	0	0	0	1	1	1	1	2	1	1	851.489	2	3	3	2	4	3	4	2	0	10	1	3	4	120.694	2	5	2	5	1	1	1	60	3	1	4	-0.0498744	0.218935	-0.0636782	1	1	1	0	1	1	11
469	6	1	0	0	0	0	0	1	1	ND	ND	ND	ND	1660.84	3	ND	1	1	4	3	1	2	0	30	3	ND	ND	232.653	3	0	1	ND	ND	ND	ND	ND	ND	1	4	-0.06976	ND	0.0336911	1	0	NA	NA	1	0	4
[truncated: 14 more columns]

## Sheet: site-level Fig3
houseid	village	infsite18	codeco	nITisite18	nIITisite18	nIIITisite18	nIVTisite18	nVTisite18	nFeTi18	nMaTi18	ntotalTisite18	colon
1	1	0	10	0	0	0	0	0	0	0	0	NA
3	1	0	1	0	0	0	0	0	0	0	0	NA
3	1	0	2	0	0	0	0	0	0	0	0	NA
3	1	0	10	0	0	0	0	0	0	0	0	NA
3	1	0	11	0	0	0	0	0	0	0	0	NA
3	1	0	8	0	0	0	0	0	0	0	0	NA
3	1	0	8	0	0	0	0	0	0	0	0	NA
4	1	0	1	0	0	0	0	0	0	0	0	NA
4	1	0	10	0	0	0	0	0	0	0	0	NA
4	1	0	3	0	0	0	0	0	0	0	0	NA
4	1	0	8	0	0	0	0	0	0	0	0	NA
4	1	0	2	0	0	0	0	0	0	0	0	NA
5	1	0	5	0	0	0	0	0	0	0	0	NA
5	1	0	14	0	0	0	0	0	0	0	0	NA
5	1	0	10	0	0	0	0	0	0	0	0	NA
5	1	0	1	0	0	0	0	0	0	0	0	NA
5	1	0	8	0	0	0	0	0	0	0	0	NA
5	1	0	14	0	0	0	0	0	0	0	0	NA
5	1	0	11	0	0	0	0	0	0	0	0	NA
5	1	0	14	0	0	0	0	0	0	0	0	NA
5	1	0	14	0	0	0	0	0	0	0	0	NA
5	1	0	2	0	0	0	0	0	0	0	0	NA
5	1	0	3	0	0	0	0	0	0	0	0	NA
5	1	0	3	0	0	0	0	0	0	0	0	NA
5	1	0	9	0	0	0	0	0	0	0	0	NA
6	1	0	2	0	0	0	0	0	0	0	0	NA
6	1	0	8	0	0	0	0	0	0	0	0	NA
6	1	0	8	0	0	0	0	0	0	0	0	NA
6	1	0	8	0	0	0	0	0	0	0	0	NA
6	1	0	8	0	0	0	0	0	0	0	0	NA
8	2	0	2	0	0	0	0	0	0	0	0	NA
8	2	0	3	0	0	0	0	0	0	0	0	NA
8	2	1	1	0	0	5	16	22	8	7	58	1
9	2	0	8	0	0	0	0	0	0	0	0	NA
9	2	0	12	0	0	0	0	0	0	0	0	NA
9	2	0	5	0	0	0	0	0	0	0	0	NA
9	2	0	2	0	0	0	0	0	0	0	0	NA
9	2	1	1	0	0	0	1	1	0	1	3	1
9	2	0	11	0	0	0	0	0	0	0	0	NA
9	2	1	3	0	0	0	0	0	1	1	2	0
10	2	0	2	0	0	0	0	0	0	0	0	NA
10	2	0	3	0	0	0	0	0	0	0	0	NA
10	2	0	12	0	0	0	0	0	0	0	0	NA
10	2	0	10	0	0	0	0	0	0	0	0	NA
10	2	0	8	0	0	0	0	0	0	0	0	NA
10	2	0	1	0	0	0	0	0	0	0	0	NA
11	2	0	8	0	0	0	0	0	0	0	0	NA
11	2	0	8	0	0	0	0	0	0	0	0	NA
11	2	0	11	0	0	0	0	0	0	0	0	NA
11	2	0	12	0	0	0	0	0	0	0	0	NA
11	2	0	1	0	0	0	0	0	0	0	0	NA
11	2	0	3	0	0	0	0	0	0	0	0	NA
11	2	0	2	0	0	0	0	0	0	0	0	NA
11	2	0	10	0	0	0	0	0	0	0	0	NA
11	2	0	10	0	0	0	0	0	0	0	0	NA
11	2	0	9	0	0	0	0	0	0	0	0	NA
11	2	0	16	0	0	0	0	0	0	0	0	NA
11	2	0	16	0	0	0	0	0	0	0	0	NA
12	2	0	1	0	0	0	0	0	0	0	0	NA
12	2	0	11	0	0	0	0	0	0	0	0	NA
12	2	0	8	0	0	0	0	0	0	0	0	NA
12	2	0	8	0	0	0	0	0	0	0	0	NA
12	2	0	2	0	0	0	0	0	0	0	0	NA
12	2	0	8	0	0	0	0	0	0	0	0	NA
13	2	0	3	0	0	0	0	0	0	0	0	NA
13	2	0	1	0	0	0	0	0	0	0	0	NA
13	2	0	1	0	0	0	0	0	0	0	0	NA
13	2	0	12	0	0	0	0	0	0	0	0	NA
13	2	0	8	0	0	0	0	0	0	0	0	NA
13	2	0	11	0	0	0	0	0	0	0	0	NA
76	2	0	1	0	0	0	0	0	0	0	0	NA
77	2	0	1	0	0	0	0	0	0	0	0	NA
78	2	0	2	0	0	0	0	0	0	0	0	NA
78	2	0	10	0	0	0	0	0	0	0	0	NA
78	2	1	1	0	0	1	0	7	2	3	13	1
79	2	0	2	0	0	0	0	0	0	0	0	NA
79	2	0	12	0	0	0	0	0	0	0	0	NA
79	2	0	14	0	0	0	0	0	0	0	0	NA
79	2	0	10	0	0	0	0	0	0	0	0	NA
81	2	0	11	0	0	0	0	0	0	0	0	NA
81	2	0	2	0	0	0	0	0	0	0	0	NA
81	2	0	8	0	0	0	0	0	0	0	0	NA
81	2	0	8	0	0	0	0	0	0	0	0	NA
81	2	0	12	0	0	0	0	0	0	0	0	NA
81	2	0	1	0	0	0	0	0	0	0	0	NA
82	2	0	8	0	0	0	0	0	0	0	0	NA
82	2	0	8	0	0	0	0	0	0	0	0	NA
82	2	0	9	0	0	0	0	0	0	0	0	NA
82	2	0	5	0	0	0	0	0	0	0	0	NA
83	2	0	2	0	0	0	0	0	0	0	0	NA
83	2	0	5	0	0	0	0	0	0	0	0	NA
83	2	0	11	0	0	0	0	0	0	0	0	NA
84	2	0	3	0	0	0	0	0	0	0	0	NA
84	2	0	11	0	0	0	0	0	0	0	0	NA
84	2	0	8	0	0	0	0	0	0	0	0	NA
84	2	0	10	0	0	0	0	0	0	0	0	NA
85	2	0	14	0	0	0	0	0	0	0	0	NA
85	2	0	16	0	0	0	0	0	0	0	0	NA
85	2	0	2	0	0	0	0	0	0	0	0	NA
85	2	0	9	0	0	0	0	0	0	0	0	NA
85	2	0	10	0	0	0	0	0	0	0	0	NA
85	2	0	14	0	0	0	0	0	0	0	0	NA
85	2	0	11	0	0	0	0	0	0	0	0	NA
143	8	0	5	0	0	0	0	0	0	0	0	NA
143	8	0	12	0	0	0	0	0	0	0	0	NA
143	8	0	10	0	0	0	0	0	0	0	0	NA
143	8	0	8	0	0	0	0	0	0	0	0	NA
143	8	0	14	0	0	0	0	0	0	0	0	NA
143	8	1	2	0	0	0	0	4	0	3	7	1
144	8	0	5	0	0	0	0	0	0	0	0	NA
144	8	0	14	0	0	0	0	0	0	0	0	NA
144	8	0	12	0	0	0	0	0	0	0	0	NA
144	8	0	2	0	0	0	0	0	0	0	0	NA
144	8	0	16	0	0	0	0	0	0	0	0	NA
144	8	0	10	0	0	0	0	0	0	0	0	NA
145	8	0	14	0	0	0	0	0	0	0	0	NA
145	8	0	2	0	0	0	0	0	0	0	0	NA
145	8	0	16	0	0	0	0	0	0	0	0	NA
145	8	0	16	0	0	0	0	0	0	0	0	NA
145	8	0	16	0	0	0	0	0	0	0	0	NA
145	8	0	9	0	0	0	0	0	0	0	0	NA
145	8	0	12	0	0	0	0	0	0	0	0	NA
145	8	0	10	0	0	0	0	0	0	0	0	NA
145	8	0	12	0	0	0	0	0	0	0	0	NA
145	8	1	2	1	0	0	0	5	0	3	9	1
146	8	0	12	0	0	0	0	0	0	0	0	NA
146	8	0	2	0	0	0	0	0	0	0	0	NA
146	8	0	6	0	0	0	0	0	0	0	0	NA
146	8	0	8	0	0	0	0	0	0	0	0	NA
146	8	0	8	0	0	0	0	0	0	0	0	NA
146	8	0	10	0	0	0	0	0	0	0	0	NA
146	8	0	10	0	0	0	0	0	0	0	0	NA
146	8	0	13	0	0	0	0	0	0	0	0	NA
146	8	0	16	0	0	0	0	0	0	0	0	NA
146	8	0	9	0	0	0	0	0	0	0	0	NA
147	8	0	5	0	0	0	0	0	0	0	0	NA
147	8	0	12	0	0	0	0	0	0	0	0	NA
147	8	0	10	0	0	0	0	0	0	0	0	NA
147	8	0	13	0	0	0	0	0	0	0	0	NA
147	8	0	16	0	0	0	0	0	0	0	0	NA
147	8	0	6	0	0	0	0	0	0	0	0	NA
147	8	0	16	0	0	0	0	0	0	0	0	NA
147	8	1	1	0	0	0	0	1	0	0	1	1
147	8	1	2	3	1	0	0	0	1	1	6	1
149	8	0	1	0	0	0	0	0	0	0	0	NA
149	8	0	6	0	0	0	0	0	0	0	0	NA
149	8	0	10	0	0	0	0	0	0	0	0	NA
149	8	0	3	0	0	0	0	0	0	0	0	NA
149	8	0	3	0	0	0	0	0	0	0	0	NA
149	8	0	2	0	0	0	0	0	0	0	0	NA
149	8	0	6	0	0	0	0	0	0	0	0	NA
149	8	0	9	0	0	0	0	0	0	0	0	NA
149	8	0	11	0	0	0	0	0	0	0	0	NA
149	8	0	8	0	0	0	0	0	0	0	0	NA
149	8	0	8	0	0	0	0	0	0	0	0	NA
149	8	0	7	0	0	0	0	0	0	0	0	NA
149	8	0	7	0	0	0	0	0	0	0	0	NA
149	8	0	8	0	0	0	0	0	0	0	0	NA
149	8	0	14	0	0	0	0	0	0	0	0	NA
149	8	1	2	0	0	0	0	1	0	0	1	1
150	8	0	5	0	0	0	0	0	0	0	0	NA
150	8	0	10	0	0	0	0	0	0	0	0	NA
150	8	0	9	0	0	0	0	0	0	0	0	NA
150	8	0	12	0	0	0	0	0	0	0	0	NA
151	8	0	14	0	0	0	0	0	0	0	0	NA
151	8	0	6	0	0	0	0	0	0	0	0	NA
152	8	0	14	0	0	0	0	0	0	0	0	NA
152	8	0	14	0	0	0	0	0	0	0	0	NA
152	8	0	10	0	0	0	0	0	0	0	0	NA
152	8	0	3	0	0	0	0	0	0	0	0	NA
152	8	0	2	0	0	0	0	0	0	0	0	NA
152	8	0	8	0	0	0	0	0	0	0	0	NA
152	8	0	8	0	0	0	0	0	0	0	0	NA
152	8	0	5	0	0	0	0	0	0	0	0	NA
153	8	0	5	0	0	0	0	0	0	0	0	NA
153	8	0	10	0	0	0	0	0	0	0	0	NA
153	8	0	1	0	0	0	0	0	0	0	0	NA
153	8	0	12	0	0	0	0	0	0	0	0	NA
153	8	0	2	0	0	0	0	0	0	0	0	NA
153	8	0	2	0	0	0	0	0	0	0	0	NA
154	8	0	5	0	0	0	0	0	0	0	0	NA
154	8	0	13	0	0	0	0	0	0	0	0	NA
154	8	0	12	0	0	0	0	0	0	0	0	NA
154	8	0	14	0	0	0	0	0	0	0	0	NA
154	8	0	14	0	0	0	0	0	0	0	0	NA
154	8	0	14	0	0	0	0	0	0	0	0	NA
154	8	0	2	0	0	0	0	0	0	0	0	NA
154	8	0	10	0	0	0	0	0	0	0	0	NA
155	8	0	5	0	0	0	0	0	0	0	0	NA
155	8	0	10	0	0	0	0	0	0	0	0	NA
155	8	0	12	0	0	0	0	0	0	0	0	NA
155	8	0	14	0	0	0	0	0	0	0	0	NA
155	8	0	9	0	0	0	0	0	0	0	0	NA
155	8	0	16	0	0	0	0	0	0	0	0	NA
155	8	0	13	0	0	0	0	0	0	0	0	NA
155	8	0	8	0	0	0	0	0	0	0	0	NA
155	8	0	8	0	0	0	0	0	0	0	0	NA
155	8	1	2	1	1	1	0	0	2	2	7	1
158	8	0	12	0	0	0	0	0	0	0	0	NA
158	8	0	10	0	0	0	0	0	0	0	0	NA
158	8	0	9	0	0	0	0	0	0	0	0	NA
159	8	0	12	0	0	0	0	0	0	0	0	NA
159	8	0	13	0	0	0	0	0	0	0	0	NA
159	8	0	2	0	0	0	0	0	0	0	0	NA
159	8	0	10	0	0	0	0	0	0	0	0	NA
159	8	0	5	0	0	0	0	0	0	0	0	NA
159	8	0	10	0	0	0	0	0	0	0	0	NA
159	8	0	14	0	0	0	0	0	0	0	0	NA
159	8	0	11	0	0	0	0	0	0	0	0	NA
159	8	1	3	0	0	0	0	2	1	0	3	1
160	8	0	14	0	0	0	0	0	0	0	0	NA
160	8	0	12	0	0	0	0	0	0	0	0	NA
160	8	0	14	0	0	0	0	0	0	0	0	NA
160	8	0	5	0	0	0	0	0	0	0	0	NA
160	8	0	10	0	0	0	0	0	0	0	0	NA
160	8	0	9	0	0	0	0	0	0	0	0	NA
160	8	0	2	0	0	0	0	0	0	0	0	NA
161	8	0	12	0	0	0	0	0	0	0	0	NA
161	8	0	10	0	0	0	0	0	0	0	0	NA
161	8	0	8	0	0	0	0	0	0	0	0	NA
161	8	0	16	0	0	0	0	0	0	0	0	NA
161	8	0	2	0	0	0	0	0	0	0	0	NA
161	8	0	10	0	0	0	0	0	0	0	0	NA
161	8	0	7	0	0	0	0	0	0	0	0	NA
161	8	0	9	0	0	0	0	0	0	0	0	NA
164	8	0	2	0	0	0	0	0	0	0	0	NA
164	8	0	8	0	0	0	0	0	0	0	0	NA
164	8	0	8	0	0	0	0	0	0	0	0	NA
164	8	0	1	0	0	0	0	0	0	0	0	NA
164	8	0	9	0	0	0	0	0	0	0	0	NA
164	8	0	13	0	0	0	0	0	0	0	0	NA
164	8	0	13	0	0	0	0	0	0	0	0	NA
164	8	0	12	0	0	0	0	0	0	0	0	NA
165	8	0	2	0	0	0	0	0	0	0	0	NA
165	8	0	8	0	0	0	0	0	0	0	0	NA
165	8	0	7	0	0	0	0	0	0	0	0	NA
165	8	0	8	0	0	0	0	0	0	0	0	NA
165	8	0	10	0	0	0	0	0	0	0	0	NA
165	8	0	12	0	0	0	0	0	0	0	0	NA
165	8	0	3	0	0	0	0	0	0	0	0	NA
165	8	0	9	0	0	0	0	0	0	0	0	NA
165	8	0	13	0	0	0	0	0	0	0	0	NA
165	8	0	2	0	0	0	0	0	0	0	0	NA
166	8	0	12	0	0	0	0	0	0	0	0	NA
166	8	0	14	0	0	0	0	0	0	0	0	NA
166	8	0	3	0	0	0	0	0	0	0	0	NA
166	8	0	10	0	0	0	0	0	0	0	0	NA
166	8	0	14	0	0	0	0	0	0	0	0	NA
166	8	0	8	0	0	0	0	0	0	0	0	NA
166	8	0	8	0	0	0	0	0	0	0	0	NA
166	8	0	7	0	0	0	0	0	0	0	0	NA
166	8	0	9	0	0	0	0	0	0	0	0	NA
166	8	0	11	0	0	0	0	0	0	0	0	NA
168	8	0	9	0	0	0	0	0	0	0	0	NA
168	8	0	2	0	0	0	0	0	0	0	0	NA
168	8	0	2	0	0	0	0	0	0	0	0	NA
168	8	0	10	0	0	0	0	0	0	0	0	NA
168	8	0	16	0	0	0	0	0	0	0	0	NA
168	8	0	3	0	0	0	0	0	0	0	0	NA
168	8	0	3	0	0	0	0	0	0	0	0	NA
168	8	0	8	0	0	0	0	0	0	0	0	NA
168	8	0	16	0	0	0	0	0	0	0	0	NA
168	8	0	3	0	0	0	0	0	0	0	0	NA
168	8	0	8	0	0	0	0	0	0	0	0	NA
168	8	0	12	0	0	0	0	0	0	0	0	NA
168	8	0	16	0	0	0	0	0	0	0	0	NA
168	8	1	8	1	0	0	1	1	0	0	3	1
169	8	0	5	0	0	0	0	0	0	0	0	NA
169	8	0	10	0	0	0	0	0	0	0	0	NA
169	8	0	12	0	0	0	0	0	0	0	0	NA
169	8	0	16	0	0	0	0	0	0	0	0	NA
169	8	0	2	0	0	0	0	0	0	0	0	NA
169	8	0	8	0	0	0	0	0	0	0	0	NA
169	8	0	9	0	0	0	0	0	0	0	0	NA
171	8	0	2	0	0	0	0	0	0	0	0	NA
171	8	0	12	0	0	0	0	0	0	0	0	NA
171	8	0	1	0	0	0	0	0	0	0	0	NA
171	8	0	3	0	0	0	0	0	0	0	0	NA
171	8	0	10	0	0	0	0	0	0	0	0	NA
171	8	0	8	0	0	0	0	0	0	0	0	NA
171	8	0	8	0	0	0	0	0	0	0	0	NA
172	8	0	2	0	0	0	0	0	0	0	0	NA
172	8	0	16	0	0	0	0	0	0	0	0	NA
172	8	0	7	0	0	0	0	0	0	0	0	NA
172	8	0	8	0	0	0	0	0	0	0	0	NA
172	8	0	3	0	0	0	0	0	0	0	0	NA
172	8	0	10	0	0	0	0	0	0	0	0	NA
173	8	0	13	0	0	0	0	0	0	0	0	NA
173	8	0	3	0	0	0	0	0	0	0	0	NA
173	8	0	2	0	0	0	0	0	0	0	0	NA
173	8	0	16	0	0	0	0	0	0	0	0	NA
173	8	0	16	0	0	0	0	0	0	0	0	NA
173	8	0	3	0	0	0	0	0	0	0	0	NA
173	8	0	10	0	0	0	0	0	0	0	0	NA
173	8	0	2	0	0	0	0	0	0	0	0	NA
173	8	0	1	0	0	0	0	0	0	0	0	NA
173	8	0	2	0	0	0	0	0	0	0	0	NA
173	8	0	12	0	0	0	0	0	0	0	0	NA
173	8	0	10	0	0	0	0	0	0	0	0	NA
173	8	0	5	0	0	0	0	0	0	0	0	NA
173	8	0	8	0	0	0	0	0	0	0	0	NA
173	8	1	8	0	2	1	1	2	0	2	8	1
173	8	1	2	0	0	0	0	1	0	0	1	1
174	8	0	12	0	0	0	0	0	0	0	0	NA
174	8	0	13	0	0	0	0	0	0	0	0	NA
174	8	0	8	0	0	0	0	0	0	0	0	NA
174	8	0	11	0	0	0	0	0	0	0	0	NA
174	8	0	3	0	0	0	0	0	0	0	0	NA
174	8	1	2	0	0	0	2	0	0	0	2	1
175	8	0	1	0	0	0	0	0	0	0	0	NA
175	8	0	14	0	0	0	0	0	0	0	0	NA
175	8	0	12	0	0	0	0	0	0	0	0	NA
175	8	0	10	0	0	0	0	0	0	0	0	NA
175	8	0	3	0	0	0	0	0	0	0	0	NA
175	8	0	7	0	0	0	0	0	0	0	0	NA
176	8	0	10	0	0	0	0	0	0	0	0	NA
176	8	0	13	0	0	0	0	0	0	0	0	NA
177	8	0	14	0	0	0	0	0	0	0	0	NA
177	8	0	1	0	0	0	0	0	0	0	0	NA
177	8	0	14	0	0	0	0	0	0	0	0	NA
177	8	0	10	0	0	0	0	0	0	0	0	NA
177	8	0	12	0	0	0	0	0	0	0	0	NA
177	8	0	10	0	0	0	0	0	0	0	0	NA
177	8	0	8	0	0	0	0	0	0	0	0	NA
177	8	0	8	0	0	0	0	0	0	0	0	NA
177	8	0	2	0	0	0	0	0	0	0	0	NA
177	8	0	2	0	0	0	0	0	0	0	0	NA
177	8	0	3	0	0	0	0	0	0	0	0	NA
177	8	0	1	0	0	0	0	0	0	0	0	NA
178	8	0	5	0	0	0	0	0	0	0	0	NA
178	8	0	8	0	0	0	0	0	0	0	0	NA
178	8	0	12	0	0	0	0	0	0	0	0	NA
178	8	0	8	0	0	0	0	0	0	0	0	NA
178	8	0	2	0	0	0	0	0	0	0	0	NA
178	8	0	14	0	0	0	0	0	0	0	0	NA
178	8	0	9	0	0	0	0	0	0	0	0	NA
178	8	0	1	0	0	0	0	0	0	0	0	NA
178	8	1	1	0	0	0	0	1	1	5	7	1
179	8	0	1	0	0	0	0	0	0	0	0	NA
179	8	0	8	0	0	0	0	0	0	0	0	NA
179	8	0	8	0	0	0	0	0	0	0	0	NA
179	8	0	11	0	0	0	0	0	0	0	0	NA
179	8	0	14	0	0	0	0	0	0	0	0	NA
179	8	0	10	0	0	0	0	0	0	0	0	NA
179	8	0	1	0	0	0	0	0	0	0	0	NA
179	8	0	3	0	0	0	0	0	0	0	0	NA
179	8	0	2	0	0	0	0	0	0	0	0	NA
179	8	0	3	0	0	0	0	0	0	0	0	NA
179	8	0	14	0	0	0	0	0	0	0	0	NA
179	8	0	11	0	0	0	0	0	0	0	0	NA
179	8	0	8	0	0	0	0	0	0	0	0	NA
180	8	0	12	0	0	0	0	0	0	0	0	NA
180	8	0	10	0	0	0	0	0	0	0	0	NA
180	8	0	5	0	0	0	0	0	0	0	0	NA
180	8	0	7	0	0	0	0	0	0	0	0	NA
180	8	0	10	0	0	0	0	0	0	0	0	NA
180	8	0	3	0	0	0	0	0	0	0	0	NA
180	8	0	2	0	0	0	0	0	0	0	0	NA
180	8	0	9	0	0	0	0	0	0	0	0	NA
180	8	0	13	0	0	0	0	0	0	0	0	NA
180	8	0	15	0	0	0	0	0	0	0	0	NA
180	8	1	3	0	0	1	1	0	1	0	3	1
181	8	1	3	0	0	2	4	0	3	0	9	1
181	8	1	2	0	1	1	1	1	1	2	7	1
181	8	0	5	0	0	0	0	0	0	0	0	NA
181	8	0	14	0	0	0	0	0	0	0	0	NA
181	8	0	12	0	0	0	0	0	0	0	0	NA
181	8	0	9	0	0	0	0	0	0	0	0	NA
181	8	0	10	0	0	0	0	0	0	0	0	NA
181	8	0	1	0	0	0	0	0	0	0	0	NA
181	8	0	10	0	0	0	0	0	0	0	0	NA
182	8	0	14	0	0	0	0	0	0	0	0	NA
182	8	0	12	0	0	0	0	0	0	0	0	NA
182	8	0	5	0	0	0	0	0	0	0	0	NA
182	8	0	2	0	0	0	0	0	0	0	0	NA
182	8	0	10	0	0	0	0	0	0	0	0	NA
182	8	0	9	0	0	0	0	0	0	0	0	NA
182	8	0	2	0	0	0	0	0	0	0	0	NA
184	8	0	10	0	0	0	0	0	0	0	0	NA
184	8	0	10	0	0	0	0	0	0	0	0	NA
184	8	0	5	0	0	0	0	0	0	0	0	NA
184	8	0	8	0	0	0	0	0	0	0	0	NA
184	8	0	10	0	0	0	0	0	0	0	0	NA
184	8	0	3	0	0	0	0	0	0	0	0	NA
184	8	0	2	0	0	0	0	0	0	0	0	NA
184	8	0	12	0	0	0	0	0	0	0	0	NA
184	8	0	15	0	0	0	0	0	0	0	0	NA
184	8	1	1	0	0	0	0	1	0	0	1	1
185	8	0	5	0	0	0	0	0	0	0	0	NA
185	8	0	5	0	0	0	0	0	0	0	0	NA
185	8	0	1	0	0	0	0	0	0	0	0	NA
185	8	0	14	0	0	0	0	0	0	0	0	NA
185	8	0	1	0	0	0	0	0	0	0	0	NA
185	8	0	12	0	0	0	0	0	0	0	0	NA
185	8	0	2	0	0	0	0	0	0	0	0	NA
185	8	0	15	0	0	0	0	0	0	0	0	NA
185	8	0	10	0	0	0	0	0	0	0	0	NA
185	8	0	8	0	0	0	0	0	0	0	0	NA
185	8	0	3	0	0	0	0	0	0	0	0	NA
185	8	0	14	0	0	0	0	0	0	0	0	NA
185	8	0	8	0	0	0	0	0	0	0	0	NA
186	9	0	3	0	0	0	0	0	0	0	0	NA
186	9	0	15	0	0	0	0	0	0	0	0	NA
186	9	0	2	0	0	0	0	0	0	0	0	NA
186	9	0	12	0	0	0	0	0	0	0	0	NA
186	9	0	5	0	0	0	0	0	0	0	0	NA
187	9	0	8	0	0	0	0	0	0	0	0	NA
187	9	0	10	0	0	0	0	0	0	0	0	NA
187	9	0	8	0	0	0	0	0	0	0	0	NA
188	9	0	2	0	0	0	0	0	0	0	0	NA
188	9	0	8	0	0	0	0	0	0	0	0	NA
188	9	0	8	0	0	0	0	0	0	0	0	NA
188	9	0	5	0	0	0	0	0	0	0	0	NA
189	9	0	8	0	0	0	0	0	0	0	0	NA
189	9	0	12	0	0	0	0	0	0	0	0	NA
189	9	0	5	0	0	0	0	0	0	0	0	NA
189	9	0	7	0	0	0	0	0	0	0	0	NA
189	9	0	8	0	0	0	0	0	0	0	0	NA
189	9	0	2	0	0	0	0	0	0	0	0	NA
190	9	0	2	0	0	0	0	0	0	0	0	NA
190	9	0	1	0	0	0	0	0	0	0	0	NA
190	9	0	7	0	0	0	0	0	0	0	0	NA
190	9	0	10	0	0	0	0	0	0	0	0	NA
190	9	0	11	0	0	0	0	0	0	0	0	NA
191	9	0	8	0	0	0	0	0	0	0	0	NA
191	9	0	11	0	0	0	0	0	0	0	0	NA
191	9	0	8	0	0	0	0	0	0	0	0	NA
191	9	0	2	0	0	0	0	0	0	0	0	NA
191	9	0	10	0	0	0	0	0	0	0	0	NA
191	9	0	5	0	0	0	0	0	0	0	0	NA
191	9	0	6	0	0	0	0	0	0	0	0	NA
193	9	0	2	0	0	0	0	0	0	0	0	NA
193	9	0	7	0	0	0	0	0	0	0	0	NA
193	9	0	10	0	0	0	0	0	0	0	0	NA
193	9	0	1	0	0	0	0	0	0	0	0	NA
193	9	0	1	0	0	0	0	0	0	0	0	NA
193	9	0	2	0	0	0	0	0	0	0	0	NA
196	9	0	14	0	0	0	0	0	0	0	0	NA
196	9	0	5	0	0	0	0	0	0	0	0	NA
196	9	0	10	0	0	0	0	0	0	0	0	NA
196	9	0	3	0	0	0	0	0	0	0	0	NA
196	9	0	3	0	0	0	0	0	0	0	0	NA
196	9	0	2	0	0	0	0	0	0	0	0	NA
197	9	0	5	0	0	0	0	0	0	0	0	NA
197	9	0	10	0	0	0	0	0	0	0	0	NA
197	9	0	3	0	0	0	0	0	0	0	0	NA
197	9	0	3	0	0	0	0	0	0	0	0	NA
197	9	0	14	0	0	0	0	0	0	0	0	NA
198	9	0	1	0	0	0	0	0	0	0	0	NA
198	9	0	2	0	0	0	0	0	0	0	0	NA
198	9	0	3	0	0	0	0	0	0	0	0	NA
198	9	0	9	0	0	0	0	0	0	0	0	NA
198	9	0	10	0	0	0	0	0	0	0	0	NA
199	9	0	5	0	0	0	0	0	0	0	0	NA
199	9	0	8	0	0	0	0	0	0	0	0	NA
199	9	0	8	0	0	0	0	0	0	0	0	NA
199	9	0	3	0	0	0	0	0	0	0	0	NA
199	9	0	2	0	0	0	0	0	0	0	0	NA
199	9	0	3	0	0	0	0	0	0	0	0	NA
199	9	0	8	0	0	0	0	0	0	0	0	NA
199	9	0	8	0	0	0	0	0	0	0	0	NA
199	9	0	11	0	0	0	0	0	0	0	0	NA
199	9	0	10	0	0	0	0	0	0	0	0	NA
199	9	0	10	0	0	0	0	0	0	0	0	NA
199	9	0	10	0	0	0	0	0	0	0	0	NA
199	9	0	9	0	0	0	0	0	0	0	0	NA
199	9	1	1	0	2	0	0	10	4	10	26	1
199	9	1	1	0	0	0	0	4	3	9	16	1
202	9	0	5	0	0	0	0	0	0	0	0	NA
202	9	0	10	0	0	0	0	0	0	0	0	NA
202	9	0	3	0	0	0	0	0	0	0	0	NA
202	9	0	2	0	0	0	0	0	0	0	0	NA
202	9	0	3	0	0	0	0	0	0	0	0	NA
202	9	0	8	0	0	0	0	0	0	0	0	NA
202	9	0	8	0	0	0	0	0	0	0	0	NA
202	9	0	11	0	0	0	0	0	0	0	0	NA
204	12	0	12	0	0	0	0	0	0	0	0	NA
204	12	0	7	0	0	0	0	0	0	0	0	NA
204	12	0	14	0	0	0	0	0	0	0	0	NA
204	12	0	5	0	0	0	0	0	0	0	0	NA
204	12	0	1	0	0	0	0	0	0	0	0	NA
205	12	0	12	0	0	0	0	0	0	0	0	NA
205	12	0	1	0	0	0	0	0	0	0	0	NA
205	12	0	5	0	0	0	0	0	0	0	0	NA
206	12	0	5	0	0	0	0	0	0	0	0	NA
206	12	0	7	0	0	0	0	0	0	0	0	NA
206	12	0	1	0	0	0	0	0	0	0	0	NA
206	12	0	8	0	0	0	0	0	0	0	0	NA
206	12	0	14	0	0	0	0	0	0	0	0	NA
206	12	0	12	0	0	0	0	0	0	0	0	NA
206	12	0	11	0	0	0	0	0	0	0	0	NA
207	12	0	8	0	0	0	0	0	0	0	0	NA
207	12	0	8	0	0	0	0	0	0	0	0	NA
207	12	0	7	0	0	0	0	0	0	0	0	NA
207	12	0	7	0	0	0	0	0	0	0	0	NA
207	12	0	16	0	0	0	0	0	0	0	0	NA
207	12	0	2	0	0	0	0	0	0	0	0	NA
207	12	0	16	0	0	0	0	0	0	0	0	NA
207	12	0	16	0	0	0	0	0	0	0	0	NA
207	12	0	6	0	0	0	0	0	0	0	0	NA
207	12	0	14	0	0	0	0	0	0	0	0	NA
207	12	0	1	0	0	0	0	0	0	0	0	NA
207	12	0	1	0	0	0	0	0	0	0	0	NA
207	12	0	14	0	0	0	0	0	0	0	0	NA
207	12	0	8	0	0	0	0	0	0	0	0	NA
207	12	0	12	0	0	0	0	0	0	0	0	NA
207	12	0	9	0	0	0	0	0	0	0	0	NA
207	12	0	5	0	0	0	0	0	0	0	0	NA
207	12	1	8	0	0	0	0	0	1	0	1	0
208	12	1	1	0	0	0	4	11	2	0	17	1
208	12	0	9	0	0	0	0	0	0	0	0	NA
208	12	0	10	0	0	0	0	0	0	0	0	NA
208	12	0	7	0	0	0	0	0	0	0	0	NA
208	12	0	12	0	0	0	0	0	0	0	0	NA
208	12	0	7	0	0	0	0	0	0	0	0	NA
209	12	0	1	0	0	0	0	0	0	0	0	NA
209	12	0	2	0	0	0	0	0	0	0	0	NA
209	12	0	14	0	0	0	0	0	0	0	0	NA
209	12	0	9	0	0	0	0	0	0	0	0	NA
209	12	0	8	0	0	0	0	0	0	0	0	NA
209	12	0	11	0	0	0	0	0	0	0	0	NA
209	12	0	12	0	0	0	0	0	0	0	0	NA
209	12	0	5	0	0	0	0	0	0	0	0	NA
209	12	0	10	0	0	0	0	0	0	0	0	NA
209	12	0	10	0	0	0	0	0	0	0	0	NA
209	12	0	7	0	0	0	0	0	0	0	0	NA
209	12	0	6	0	0	0	0	0	0	0	0	NA
210	12	0	2	0	0	0	0	0	0	0	0	NA
210	12	0	10	0	0	0	0	0	0	0	0	NA
210	12	0	5	0	0	0	0	0	0	0	0	NA
210	12	0	13	0	0	0	0	0	0	0	0	NA
210	12	0	7	0	0	0	0	0	0	0	0	NA
211	12	0	10	0	0	0	0	0	0	0	0	NA
211	12	0	2	0	0	0	0	0	0	0	0	NA
211	12	0	2	0	0	0	0	0	0	0	0	NA
211	12	0	9	0	0	0	0	0	0	0	0	NA
211	12	0	8	0	0	0	0	0	0	0	0	NA
211	12	0	14	0	0	0	0	0	0	0	0	NA
211	12	0	8	0	0	0	0	0	0	0	0	NA
211	12	0	14	0	0	0	0	0	0	0	0	NA
211	12	0	1	0	0	0	0	0	0	0	0	NA
212	12	0	9	0	0	0	0	0	0	0	0	NA
212	12	0	2	0	0	0	0	0	0	0	0	NA
212	12	0	12	0	0	0	0	0	0	0	0	NA
212	12	0	10	0	0	0	0	0	0	0	0	NA
212	12	0	10	0	0	0	0	0	0	0	0	NA
213	8	0	12	0	0	0	0	0	0	0	0	NA
213	8	0	5	0	0	0	0	0	0	0	0	NA
213	8	1	1	0	0	0	0	1	0	0	1	1
214	12	1	5	0	2	0	4	10	2	17	35	1
214	12	0	12	0	0	0	0	0	0	0	0	NA
214	12	0	8	0	0	0	0	0	0	0	0	NA
214	12	0	2	0	0	0	0	0	0	0	0	NA
214	12	0	10	0	0	0	0	0	0	0	0	NA
214	12	0	9	0	0	0	0	0	0	0	0	NA
215	12	1	5	3	0	3	0	0	1	8	15	1
215	12	0	10	0	0	0	0	0	0	0	0	NA
215	12	0	8	0	0	0	0	0	0	0	0	NA
215	12	0	14	0	0	0	0	0	0	0	0	NA
215	12	0	6	0	0	0	0	0	0	0	0	NA
215	12	0	1	0	0	0	0	0	0	0	0	NA
215	12	0	1	0	0	0	0	0	0	0	0	NA
219	12	0	1	0	0	0	0	0	0	0	0	NA
219	12	0	5	0	0	0	0	0	0	0	0	NA
219	12	0	9	0	0	0	0	0	0	0	0	NA
219	12	0	12	0	0	0	0	0	0	0	0	NA
219	12	0	14	0	0	0	0	0	0	0	0	NA
220	12	1	6	0	1	0	0	6	3	0	10	1
220	12	0	10	0	0	0	0	0	0	0	0	NA
220	12	0	8	0	0	0	0	0	0	0	0	NA
220	12	0	2	0	0	0	0	0	0	0	0	NA
220	12	0	12	0	0	0	0	0	0	0	0	NA
220	12	0	9	0	0	0	0	0	0	0	0	NA
222	12	0	5	0	0	0	0	0	0	0	0	NA
222	12	0	8	0	0	0	0	0	0	0	0	NA
222	12	0	8	0	0	0	0	0	0	0	0	NA
222	12	0	10	0	0	0	0	0	0	0	0	NA
222	12	0	13	0	0	0	0	0	0	0	0	NA
222	12	0	9	0	0	0	0	0	0	0	0	NA
223	12	0	5	0	0	0	0	0	0	0	0	NA
224	12	0	5	0	0	0	0	0	0	0	0	NA
224	12	0	8	0	0	0	0	0	0	0	0	NA
224	12	0	12	0	0	0	0	0	0	0	0	NA
225	12	0	12	0	0	0	0	0	0	0	0	NA
225	12	0	5	0	0	0	0	0	0	0	0	NA
227	12	0	3	0	0	0	0	0	0	0	0	NA
227	12	0	14	0	0	0	0	0	0	0	0	NA
227	12	0	8	0	0	0	0	0	0	0	0	NA
227	12	0	5	0	0	0	0	0	0	0	0	NA
227	12	0	1	0	0	0	0	0	0	0	0	NA
227	12	0	14	0	0	0	0	0	0	0	0	NA
227	12	0	10	0	0	0	0	0	0	0	0	NA
227	12	0	10	0	0	0	0	0	0	0	0	NA
227	12	0	3	0	0	0	0	0	0	0	0	NA
227	12	1	8	1	1	4	0	0	0	0	6	1
227	12	0	12	0	0	0	0	0	0	0	0	NA
227	12	0	10	0	0	0	0	0	0	0	0	NA
227	12	0	8	0	0	0	0	0	0	0	0	NA
232	12	0	12	0	0	0	0	0	0	0	0	NA
232	12	0	12	0	0	0	0	0	0	0	0	NA
232	12	0	10	0	0	0	0	0	0	0	0	NA
232	12	0	6	0	0	0	0	0	0	0	0	NA
232	12	0	6	0	0	0	0	0	0	0	0	NA
232	12	0	2	0	0	0	0	0	0	0	0	NA
232	12	0	16	0	0	0	0	0	0	0	0	NA
232	12	0	16	0	0	0	0	0	0	0	0	NA
232	12	0	12	0	0	0	0	0	0	0	0	NA
232	12	0	15	0	0	0	0	0	0	0	0	NA
232	12	0	8	0	0	0	0	0	0	0	0	NA
232	12	0	3	0	0	0	0	0	0	0	0	NA
232	12	0	11	0	0	0	0	0	0	0	0	NA
234	12	0	14	0	0	0	0	0	0	0	0	NA
234	12	0	5	0	0	0	0	0	0	0	0	NA
234	12	0	3	0	0	0	0	0	0	0	0	NA
234	12	0	13	0	0	0	0	0	0	0	0	NA
234	12	0	12	0	0	0	0	0	0	0	0	NA
234	12	0	10	0	0	0	0	0	0	0	0	NA
234	12	0	2	0	0	0	0	0	0	0	0	NA
234	12	0	2	0	0	0	0	0	0	0	0	NA
234	12	0	6	0	0	0	0	0	0	0	0	NA
234	12	0	15	0	0	0	0	0	0	0	0	NA
234	12	0	9	0	0	0	0	0	0	0	0	NA
234	12	0	2	0	0	0	0	0	0	0	0	NA
234	12	0	8	0	0	0	0	0	0	0	0	NA
234	12	0	8	0	0	0	0	0	0	0	0	NA
234	12	0	8	0	0	0	0	0	0	0	0	NA
234	12	0	8	0	0	0	0	0	0	0	0	NA
234	12	0	5	0	0	0	0	0	0	0	0	NA
234	12	0	3	0	0	0	0	0	0	0	0	NA
234	12	0	2	0	0	0	0	0	0	0	0	NA
234	12	0	12	0	0	0	0	0	0	0	0	NA
234	12	0	14	0	0	0	0	0	0	0	0	NA
235	6	0	12	0	0	0	0	0	0	0	0	NA
235	6	0	2	0	0	0	0	0	0	0	0	NA
235	6	0	2	0	0	0	0	0	0	0	0	NA
235	6	0	11	0	0	0	0	0	0	0	0	NA
235	6	0	2	0	0	0	0	0	0	0	0	NA
235	6	0	7	0	0	0	0	0	0	0	0	NA
235	6	1	3	0	0	0	3	2	0	2	7	1
236	12	0	5	0	0	0	0	0	0	0	0	NA
236	12	0	2	0	0	0	0	0	0	0	0	NA
236	12	0	2	0	0	0	0	0	0	0	0	NA
236	12	0	3	0	0	0	0	0	0	0	0	NA
236	12	0	8	0	0	0	0	0	0	0	0	NA
236	12	0	12	0	0	0	0	0	0	0	0	NA
237	12	0	2	0	0	0	0	0	0	0	0	NA
237	12	0	1	0	0	0	0	0	0	0	0	NA
237	12	0	7	0	0	0	0	0	0	0	0	NA
237	12	0	16	0	0	0	0	0	0	0	0	NA
237	12	0	10	0	0	0	0	0	0	0	0	NA
237	12	0	9	0	0	0	0	0	0	0	0	NA
237	12	0	16	0	0	0	0	0	0	0	0	NA
237	12	0	13	0	0	0	0	0	0	0	0	NA
237	12	0	2	0	0	0	0	0	0	0	0	NA
237	12	0	11	0	0	0	0	0	0	0	0	NA
237	12	0	8	0	0	0	0	0	0	0	0	NA
238	12	0	1	0	0	0	0	0	0	0	0	NA
238	12	0	14	0	0	0	0	0	0	0	0	NA
238	12	0	12	0	0	0	0	0	0	0	0	NA
238	12	0	12	0	0	0	0	0	0	0	0	NA
238	12	0	13	0	0	0	0	0	0	0	0	NA
238	12	0	6	0	0	0	0	0	0	0	0	NA
238	12	0	3	0	0	0	0	0	0	0	0	NA
238	12	0	8	0	0	0	0	0	0	0	0	NA
240	12	0	5	0	0	0	0	0	0	0	0	NA
240	12	0	12	0	0	0	0	0	0	0	0	NA
241	12	0	3	0	0	0	0	0	0	0	0	NA
241	12	0	12	0	0	0	0	0	0	0	0	NA
241	12	0	10	0	0	0	0	0	0	0	0	NA
241	12	0	13	0	0	0	0	0	0	0	0	NA
241	12	0	8	0	0	0	0	0	0	0	0	NA
241	12	0	11	0	0	0	0	0	0	0	0	NA
241	12	0	9	0	0	0	0	0	0	0	0	NA
241	12	0	14	0	0	0	0	0	0	0	0	NA
241	12	1	2	0	1	3	0	1	1	2	8	1
242	12	0	14	0	0	0	0	0	0	0	0	NA
242	12	0	10	0	0	0	0	0	0	0	0	NA
242	12	0	12	0	0	0	0	0	0	0	0	NA
242	12	0	8	0	0	0	0	0	0	0	0	NA
243	12	0	14	0	0	0	0	0	0	0	0	NA
243	12	0	14	0	0	0	0	0	0	0	0	NA
243	12	0	14	0	0	0	0	0	0	0	0	NA
243	12	0	12	0	0	0	0	0	0	0	0	NA
243	12	0	1	0	0	0	0	0	0	0	0	NA
243	12	0	8	0	0	0	0	0	0	0	0	NA
243	12	0	16	0	0	0	0	0	0	0	0	NA
243	12	0	2	0	0	0	0	0	0	0	0	NA
243	12	0	3	0	0	0	0	0	0	0	0	NA
243	12	0	3	0	0	0	0	0	0	0	0	NA
243	12	0	3	0	0	0	0	0	0	0	0	NA
248	12	0	5	0	0	0	0	0	0	0	0	NA
248	12	0	10	0	0	0	0	0	0	0	0	NA
248	12	0	2	0	0	0	0	0	0	0	0	NA
248	12	1	1	0	0	0	0	0	0	1	1	0
250	12	0	6	0	0	0	0	0	0	0	0	NA
250	12	1	3	0	1	0	0	0	3	5	9	1
250	12	1	5	1	4	2	0	0	0	0	7	1
252	12	0	2	0	0	0	0	0	0	0	0	NA
252	12	0	2	0	0	0	0	0	0	0	0	NA
252	12	0	2	0	0	0	0	0	0	0	0	NA
252	12	0	7	0	0	0	0	0	0	0	0	NA
252	12	0	7	0	0	0	0	0	0	0	0	NA
252	12	0	7	0	0	0	0	0	0	0	0	NA
252	12	1	7	0	0	2	2	2	0	3	9	1
255	9	0	10	0	0	0	0	0	0	0	0	NA
259	9	0	10	0	0	0	0	0	0	0	0	NA
259	9	0	1	0	0	0	0	0	0	0	0	NA
259	9	0	5	0	0	0	0	0	0	0	0	NA
259	9	0	3	0	0	0	0	0	0	0	0	NA
259	9	0	7	0	0	0	0	0	0	0	0	NA
259	9	0	8	0	0	0	0	0	0	0	0	NA
259	9	0	8	0	0	0	0	0	0	0	0	NA
262	4	0	2	0	0	0	0	0	0	0	0	NA
262	4	0	12	0	0	0	0	0	0	0	0	NA
262	4	0	14	0	0	0	0	0	0	0	0	NA
262	4	0	8	0	0	0	0	0	0	0	0	NA
262	4	0	9	0	0	0	0	0	0	0	0	NA
265	7	0	1	0	0	0	0	0	0	0	0	NA
265	7	0	12	0	0	0	0	0	0	0	0	NA
265	7	0	7	0	0	0	0	0	0	0	0	NA
265	7	0	2	0	0	0	0	0	0	0	0	NA
265	7	0	3	0	0	0	0	0	0	0	0	NA
265	7	0	8	0	0	0	0	0	0	0	0	NA
265	7	0	8	0	0	0	0	0	0	0	0	NA
267	7	0	1	0	0	0	0	0	0	0	0	NA
267	7	0	5	0	0	0	0	0	0	0	0	NA
267	7	0	12	0	0	0	0	0	0	0	0	NA
267	7	0	2	0	0	0	0	0	0	0	0	NA
267	7	0	8	0	0	0	0	0	0	0	0	NA
267	7	0	8	0	0	0	0	0	0	0	0	NA
267	7	0	8	0	0	0	0	0	0	0	0	NA
267	7	0	8	0	0	0	0	0	0	0	0	NA
268	7	0	8	0	0	0	0	0	0	0	0	NA
268	7	0	11	0	0	0	0	0	0	0	0	NA
268	7	0	8	0	0	0	0	0	0	0	0	NA
268	7	0	2	0	0	0	0	0	0	0	0	NA
268	7	0	8	0	0	0	0	0	0	0	0	NA
268	7	0	12	0	0	0	0	0	0	0	0	NA
268	7	0	14	0	0	0	0	0	0	0	0	NA
268	7	0	9	0	0	0	0	0	0	0	0	NA
268	7	0	10	0	0	0	0	0	0	0	0	NA
269	7	0	12	0	0	0	0	0	0	0	0	NA
269	7	0	10	0	0	0	0	0	0	0	0	NA
269	7	0	1	0	0	0	0	0	0	0	0	NA
269	7	0	12	0	0	0	0	0	0	0	0	NA
269	7	0	3	0	0	0	0	0	0	0	0	NA
269	7	0	8	0	0	0	0	0	0	0	0	NA
269	7	0	8	0	0	0	0	0	0	0	0	NA
269	7	0	5	0	0	0	0	0	0	0	0	NA
269	7	0	13	0	0	0	0	0	0	0	0	NA
269	7	0	16	0	0	0	0	0	0	0	0	NA
270	7	0	12	0	0	0	0	0	0	0	0	NA
270	7	0	12	0	0	0	0	0	0	0	0	NA
270	7	0	10	0	0	0	0	0	0	0	0	NA
270	7	0	10	0	0	0	0	0	0	0	0	NA
270	7	0	2	0	0	0	0	0	0	0	0	NA
270	7	0	2	0	0	0	0	0	0	0	0	NA
270	7	0	8	0	0	0	0	0	0	0	0	NA
270	7	0	8	0	0	0	0	0	0	0	0	NA
270	7	0	8	0	0	0	0	0	0	0	0	NA
270	7	0	8	0	0	0	0	0	0	0	0	NA
270	7	0	8	0	0	0	0	0	0	0	0	NA
270	7	0	9	0	0	0	0	0	0	0	0	NA
270	7	0	8	0	0	0	0	0	0	0	0	NA
270	7	0	5	0	0	0	0	0	0	0	0	NA
270	7	0	16	0	0	0	0	0	0	0	0	NA
270	7	0	16	0	0	0	0	0	0	0	0	NA
272	7	0	10	0	0	0	0	0	0	0	0	NA
272	7	0	1	0	0	0	0	0	0	0	0	NA
272	7	0	10	0	0	0	0	0	0	0	0	NA
272	7	0	14	0	0	0	0	0	0	0	0	NA
272	7	0	8	0	0	0	0	0	0	0	0	NA
272	7	0	15	0	0	0	0	0	0	0	0	NA
273	7	0	8	0	0	0	0	0	0	0	0	NA
273	7	0	8	0	0	0	0	0	0	0	0	NA
273	7	0	8	0	0	0	0	0	0	0	0	NA
273	7	0	11	0	0	0	0	0	0	0	0	NA
273	7	0	2	0	0	0	0	0	0	0	0	NA
273	7	0	5	0	0	0	0	0	0	0	0	NA
273	7	0	10	0	0	0	0	0	0	0	0	NA
274	7	0	8	0	0	0	0	0	0	0	0	NA
274	7	0	1	0	0	0	0	0	0	0	0	NA
274	7	0	10	0	0	0	0	0	0	0	0	NA
274	7	0	11	0	0	0	0	0	0	0	0	NA
275	7	0	10	0	0	0	0	0	0	0	0	NA
275	7	0	15	0	0	0	0	0	0	0	0	NA
275	7	0	14	0	0	0	0	0	0	0	0	NA
275	7	0	12	0	0	0	0	0	0	0	0	NA
276	7	0	12	0	0	0	0	0	0	0	0	NA
276	7	0	10	0	0	0	0	0	0	0	0	NA
276	7	0	2	0	0	0	0	0	0	0	0	NA
276	7	0	8	0	0	0	0	0	0	0	0	NA
276	7	0	9	0	0	0	0	0	0	0	0	NA
277	7	0	1	0	0	0	0	0	0	0	0	NA
277	7	0	5	0	0	0	0	0	0	0	0	NA
277	7	0	10	0	0	0	0	0	0	0	0	NA
277	7	0	10	0	0	0	0	0	0	0	0	NA
277	7	0	3	0	0	0	0	0	0	0	0	NA
278	7	0	12	0	0	0	0	0	0	0	0	NA
278	7	0	10	0	0	0	0	0	0	0	0	NA
279	7	0	1	0	0	0	0	0	0	0	0	NA
279	7	0	8	0	0	0	0	0	0	0	0	NA
279	7	0	9	0	0	0	0	0	0	0	0	NA
279	7	0	1	0	0	0	0	0	0	0	0	NA
280	7	0	14	0	0	0	0	0	0	0	0	NA
280	7	0	12	0	0	0	0	0	0	0	0	NA
280	7	0	1	0	0	0	0	0	0	0	0	NA
280	7	0	8	0	0	0	0	0	0	0	0	NA
280	7	0	8	0	0	0	0	0	0	0	0	NA
281	7	0	10	0	0	0	0	0	0	0	0	NA
281	7	0	2	0	0	0	0	0	0	0	0	NA
281	7	0	9	0	0	0	0	0	0	0	0	NA
281	7	0	8	0	0	0	0	0	0	0	0	NA
282	7	0	12	0	0	0	0	0	0	0	0	NA
282	7	0	14	0	0	0	0	0	0	0	0	NA
282	7	0	9	0	0	0	0	0	0	0	0	NA
282	7	0	10	0	0	0	0	0	0	0	0	NA
282	7	0	10	0	0	0	0	0	0	0	0	NA
283	7	0	8	0	0	0	0	0	0	0	0	NA
283	7	0	8	0	0	0	0	0	0	0	0	NA
283	7	0	8	0	0	0	0	0	0	0	0	NA
283	7	0	8	0	0	0	0	0	0	0	0	NA
283	7	0	2	0	0	0	0	0	0	0	0	NA
283	7	0	10	0	0	0	0	0	0	0	0	NA
283	7	0	12	0	0	0	0	0	0	0	0	NA
283	7	0	2	0	0	0	0	0	0	0	0	NA
283	7	0	15	0	0	0	0	0	0	0	0	NA
292	7	0	5	0	0	0	0	0	0	0	0	NA
292	7	0	12	0	0	0	0	0	0	0	0	NA
292	7	0	1	0	0	0	0	0	0	0	0	NA
292	7	0	10	0	0	0	0	0	0	0	0	NA
292	7	0	2	0	0	0	0	0	0	0	0	NA
292	7	0	14	0	0	0	0	0	0	0	0	NA
292	7	0	14	0	0	0	0	0	0	0	0	NA
292	7	0	8	0	0	0	0	0	0	0	0	NA
293	7	0	2	0	0	0	0	0	0	0	0	NA
293	7	0	8	0	0	0	0	0	0	0	0	NA
293	7	0	8	0	0	0	0	0	0	0	0	NA
293	7	0	14	0	0	0	0	0	0	0	0	NA
293	7	0	11	0	0	0	0	0	0	0	0	NA
293	7	0	10	0	0	0	0	0	0	0	0	NA
293	7	1	5	0	0	0	0	4	0	0	4	1
294	7	0	1	0	0	0	0	0	0	0	0	NA
294	7	0	11	0	0	0	0	0	0	0	0	NA
294	7	0	12	0	0	0	0	0	0	0	0	NA
294	7	0	5	0	0	0	0	0	0	0	0	NA
294	7	0	14	0	0	0	0	0	0	0	0	NA
294	7	0	8	0	0	0	0	0	0	0	0	NA
294	7	0	10	0	0	0	0	0	0	0	0	NA
295	7	0	5	0	0	0	0	0	0	0	0	NA
295	7	0	14	0	0	0	0	0	0	0	0	NA
295	7	0	14	0	0	0	0	0	0	0	0	NA
295	7	0	2	0	0	0	0	0	0	0	0	NA
295	7	0	8	0	0	0	0	0	0	0	0	NA
295	7	0	14	0	0	0	0	0	0	0	0	NA
295	7	0	10	0	0	0	0	0	0	0	0	NA
295	7	0	16	0	0	0	0	0	0	0	0	NA
299	7	0	2	0	0	0	0	0	0	0	0	NA
299	7	0	9	0	0	0	0	0	0	0	0	NA
299	7	0	14	0	0	0	0	0	0	0	0	NA
299	7	0	10	0	0	0	0	0	0	0	0	NA
299	7	0	12	0	0	0	0	0	0	0	0	NA
299	7	0	13	0	0	0	0	0	0	0	0	NA
299	7	0	8	0	0	0	0	0	0	0	0	NA
300	7	0	2	0	0	0	0	0	0	0	0	NA
300	7	0	12	0	0	0	0	0	0	0	0	NA
300	7	0	14	0	0	0	0	0	0	0	0	NA
300	7	0	10	0	0	0	0	0	0	0	0	NA
300	7	0	9	0	0	0	0	0	0	0	0	NA
300	7	0	3	0	0	0	0	0	0	0	0	NA
301	7	0	2	0	0	0	0	0	0	0	0	NA
301	7	0	12	0	0	0	0	0	0	0	0	NA
301	7	0	10	0	0	0	0	0	0	0	0	NA
301	7	0	14	0	0	0	0	0	0	0	0	NA
301	7	0	8	0	0	0	0	0	0	0	0	NA
301	7	0	5	0	0	0	0	0	0	0	0	NA
301	7	0	9	0	0	0	0	0	0	0	0	NA
302	7	0	8	0	0	0	0	0	0	0	0	NA
302	7	0	12	0	0	0	0	0	0	0	0	NA
302	7	0	2	0	0	0	0	0	0	0	0	NA
302	7	0	8	0	0	0	0	0	0	0	0	NA
302	7	0	9	0	0	0	0	0	0	0	0	NA
302	7	0	1	0	0	0	0	0	0	0	0	NA
302	7	0	10	0	0	0	0	0	0	0	0	NA
311	7	0	2	0	0	0	0	0	0	0	0	NA
311	7	0	10	0	0	0	0	0	0	0	0	NA
311	7	0	9	0	0	0	0	0	0	0	0	NA
311	7	0	14	0	0	0	0	0	0	0	0	NA
313	7	0	7	0	0	0	0	0	0	0	0	NA
313	7	0	10	0	0	0	0	0	0	0	0	NA
313	7	0	2	0	0	0	0	0	0	0	0	NA
313	7	0	12	0	0	0	0	0	0	0	0	NA
313	7	0	9	0	0	0	0	0	0	0	0	NA
313	7	0	13	0	0	0	0	0	0	0	0	NA
315	7	0	12	0	0	0	0	0	0	0	0	NA
315	7	0	2	0	0	0	0	0	0	0	0	NA
315	7	0	9	0	0	0	0	0	0	0	0	NA
315	7	0	10	0	0	0	0	0	0	0	0	NA
316	7	0	10	0	0	0	0	0	0	0	0	NA
316	7	0	2	0	0	0	0	0	0	0	0	NA
316	7	0	14	0	0	0	0	0	0	0	0	NA
316	7	0	12	0	0	0	0	0	0	0	0	NA
317	7	0	10	0	0	0	0	0	0	0	0	NA
317	7	0	11	0	0	0	0	0	0	0	0	NA
317	7	0	8	0	0	0	0	0	0	0	0	NA
317	7	0	6	0	0	0	0	0	0	0	0	NA
317	7	1	1	0	0	0	0	6	0	1	7	1
318	7	1	2	1	2	1	0	2	0	2	8	1
318	7	0	5	0	0	0	0	0	0	0	0	NA
318	7	0	12	0	0	0	0	0	0	0	0	NA
318	7	0	10	0	0	0	0	0	0	0	0	NA
318	7	0	8	0	0	0	0	0	0	0	0	NA
318	7	0	8	0	0	0	0	0	0	0	0	NA
319	7	0	2	0	0	0	0	0	0	0	0	NA
319	7	0	3	0	0	0	0	0	0	0	0	NA
319	7	0	14	0	0	0	0	0	0	0	0	NA
319	7	0	16	0	0	0	0	0	0	0	0	NA
319	7	0	1	0	0	0	0	0	0	0	0	NA
319	7	0	1	0	0	0	0	0	0	0	0	NA
319	7	0	8	0	0	0	0	0	0	0	0	NA
319	7	0	12	0	0	0	0	0	0	0	0	NA
319	7	0	10	0	0	0	0	0	0	0	0	NA
319	7	0	14	0	0	0	0	0	0	0	0	NA
319	7	0	3	0	0	0	0	0	0	0	0	NA
319	7	0	14	0	0	0	0	0	0	0	0	NA
320	12	0	3	0	0	0	0	0	0	0	0	NA
320	12	0	2	0	0	0	0	0	0	0	0	NA
320	12	0	11	0	0	0	0	0	0	0	0	NA
320	12	0	8	0	0	0	0	0	0	0	0	NA
320	12	0	7	0	0	0	0	0	0	0	0	NA
320	12	0	12	0	0	0	0	0	0	0	0	NA
320	12	0	9	0	0	0	0	0	0	0	0	NA
320	12	0	16	0	0	0	0	0	0	0	0	NA
320	12	0	10	0	0	0	0	0	0	0	0	NA
320	12	0	10	0	0	0	0	0	0	0	0	NA
320	12	0	5	0	0	0	0	0	0	0	0	NA
320	12	0	14	0	0	0	0	0	0	0	0	NA
320	12	0	14	0	0	0	0	0	0	0	0	NA
322	7	0	1	0	0	0	0	0	0	0	0	NA
322	7	0	10	0	0	0	0	0	0	0	0	NA
322	7	0	12	0	0	0	0	0	0	0	0	NA
322	7	0	14	0	0	0	0	0	0	0	0	NA
322	7	0	14	0	0	0	0	0	0	0	0	NA
322	7	0	8	0	0	0	0	0	0	0	0	NA
323	7	0	8	0	0	0	0	0	0	0	0	NA
323	7	0	1	0	0	0	0	0	0	0	0	NA
323	7	0	1	0	0	0	0	0	0	0	0	NA
323	7	0	10	0	0	0	0	0	0	0	0	NA
323	7	0	12	0	0	0	0	0	0	0	0	NA
323	7	0	11	0	0	0	0	0	0	0	0	NA
323	7	0	8	0	0	0	0	0	0	0	0	NA
323	7	0	2	0	0	0	0	0	0	0	0	NA
323	7	0	14	0	0	0	0	0	0	0	0	NA
323	7	0	12	0	0	0	0	0	0	0	0	NA
323	7	0	8	0	0	0	0	0	0	0	0	NA
325	7	0	14	0	0	0	0	0	0	0	0	NA
325	7	0	10	0	0	0	0	0	0	0	0	NA
325	7	0	8	0	0	0	0	0	0	0	0	NA
325	7	0	12	0	0	0	0	0	0	0	0	NA
325	7	0	13	0	0	0	0	0	0	0	0	NA
325	7	0	14	0	0	0	0	0	0	0	0	NA
325	7	0	8	0	0	0	0	0	0	0	0	NA
325	7	0	11	0	0	0	0	0	0	0	0	NA
325	7	0	6	0	0	0	0	0	0	0	0	NA
325	7	0	12	0	0	0	0	0	0	0	0	NA
325	7	0	14	0	0	0	0	0	0	0	0	NA
325	7	0	2	0	0	0	0	0	0	0	0	NA
325	7	0	10	0	0	0	0	0	0	0	0	NA
325	7	1	1	1	0	2	2	2	1	0	8	1
325	7	1	1	0	0	0	0	1	0	1	2	1
328	10	0	6	0	0	0	0	0	0	0	0	NA
328	10	0	7	0	0	0	0	0	0	0	0	NA
328	10	0	7	0	0	0	0	0	0	0	0	NA
328	10	0	7	0	0	0	0	0	0	0	0	NA
328	10	0	12	0	0	0	0	0	0	0	0	NA
328	10	0	7	0	0	0	0	0	0	0	0	NA
328	10	0	10	0	0	0	0	0	0	0	0	NA
328	10	0	10	0	0	0	0	0	0	0	0	NA
328	10	0	8	0	0	0	0	0	0	0	0	NA
328	10	0	8	0	0	0	0	0	0	0	0	NA
328	10	0	8	0	0	0	0	0	0	0	0	NA
328	10	0	8	0	0	0	0	0	0	0	0	NA
328	10	0	11	0	0	0	0	0	0	0	0	NA
328	10	0	2	0	0	0	0	0	0	0	0	NA
328	10	0	5	0	0	0	0	0	0	0	0	NA
329	10	0	1	0	0	0	0	0	0	0	0	NA
329	10	0	2	0	0	0	0	0	0	0	0	NA
329	10	0	3	0	0	0	0	0	0	0	0	NA
329	10	0	9	0	0	0	0	0	0	0	0	NA
329	10	0	8	0	0	0	0	0	0	0	0	NA
329	10	0	8	0	0	0	0	0	0	0	0	NA
329	10	0	11	0	0	0	0	0	0	0	0	NA
332	10	0	5	0	0	0	0	0	0	0	0	NA
332	10	0	1	0	0	0	0	0	0	0	0	NA
332	10	0	10	0	0	0	0	0	0	0	0	NA
332	10	0	12	0	0	0	0	0	0	0	0	NA
332	10	0	2	0	0	0	0	0	0	0	0	NA
332	10	0	8	0	0	0	0	0	0	0	0	NA
332	10	0	8	0	0	0	0	0	0	0	0	NA
332	10	0	7	0	0	0	0	0	0	0	0	NA
333	10	0	1	0	0	0	0	0	0	0	0	NA
333	10	0	10	0	0	0	0	0	0	0	0	NA
333	10	0	12	0	0	0	0	0	0	0	0	NA
333	10	0	8	0	0	0	0	0	0	0	0	NA
333	10	0	8	0	0	0	0	0	0	0	0	NA
334	10	0	1	0	0	0	0	0	0	0	0	NA
334	10	0	8	0	0	0	0	0	0	0	0	NA
334	10	0	8	0	0	0	0	0	0	0	0	NA
334	10	0	8	0	0	0	0	0	0	0	0	NA
335	10	0	2	0	0	0	0	0	0	0	0	NA
335	10	0	8	0	0	0	0	0	0	0	0	NA
335	10	0	7	0	0	0	0	0	0	0	0	NA
335	10	0	7	0	0	0	0	0	0	0	0	NA
342	10	0	1	0	0	0	0	0	0	0	0	NA
342	10	0	1	0	0	0	0	0	0	0	0	NA
342	10	0	12	0	0	0	0	0	0	0	0	NA
342	10	1	1	0	0	0	0	0	1	0	1	0
342	10	1	3	1	0	1	0	2	0	2	6	1
342	10	1	3	0	0	0	0	4	2	0	6	1
343	10	0	3	0	0	0	0	0	0	0	0	NA
343	10	0	8	0	0	0	0	0	0	0	0	NA
345	10	0	1	0	0	0	0	0	0	0	0	NA
345	10	0	5	0	0	0	0	0	0	0	0	NA
345	10	0	9	0	0	0	0	0	0	0	0	NA
345	10	1	2	0	0	0	0	0	0	1	1	0
345	10	1	3	2	0	4	0	2	0	3	11	1
345	10	0	3	0	0	0	0	0	0	0	0	NA
345	10	0	12	0	0	0	0	0	0	0	0	NA
345	10	0	3	0	0	0	0	0	0	0	0	NA
345	10	0	11	0	0	0	0	0	0	0	0	NA
345	10	0	8	0	0	0	0	0	0	0	0	NA
345	10	0	10	0	0	0	0	0	0	0	0	NA
345	10	0	1	0	0	0	0	0	0	0	0	NA
348	10	0	2	0	0	0	0	0	0	0	0	NA
348	10	0	2	0	0	0	0	0	0	0	0	NA
348	10	0	14	0	0	0	0	0	0	0	0	NA
348	10	0	10	0	0	0	0	0	0	0	0	NA
348	10	0	1	0	0	0	0	0	0	0	0	NA
348	10	0	8	0	0	0	0	0	0	0	0	NA
348	10	0	8	0	0	0	0	0	0	0	0	NA
348	10	0	8	0	0	0	0	0	0	0	0	NA
348	10	1	2	0	0	1	1	5	2	0	9	1
348	10	1	1	4	0	0	0	0	2	0	6	1
349	10	0	2	0	0	0	0	0	0	0	0	NA
349	10	0	9	0	0	0	0	0	0	0	0	NA
350	10	0	1	0	0	0	0	0	0	0	0	NA
350	10	0	8	0	0	0	0	0	0	0	0	NA
350	10	0	2	0	0	0	0	0	0	0	0	NA
350	10	0	8	0	0	0	0	0	0	0	0	NA
350	10	0	11	0	0	0	0	0	0	0	0	NA
350	10	0	8	0	0	0	0	0	0	0	0	NA
350	10	0	8	0	0	0	0	0	0	0	0	NA
350	10	0	9	0	0	0	0	0	0	0	0	NA
355	10	0	3	0	0	0	0	0	0	0	0	NA
355	10	0	7	0	0	0	0	0	0	0	0	NA
355	10	0	10	0	0	0	0	0	0	0	0	NA
355	10	0	14	0	0	0	0	0	0	0	0	NA
355	10	0	14	0	0	0	0	0	0	0	0	NA
357	10	0	10	0	0	0	0	0	0	0	0	NA
357	10	0	3	0	0	0	0	0	0	0	0	NA
357	10	0	11	0	0	0	0	0	0	0	0	NA
358	10	0	1	0	0	0	0	0	0	0	0	NA
358	10	0	10	0	0	0	0	0	0	0	0	NA
358	10	0	11	0	0	0	0	0	0	0	0	NA
359	4	0	11	0	0	0	0	0	0	0	0	NA
359	4	0	2	0	0	0	0	0	0	0	0	NA
359	4	0	9	0	0	0	0	0	0	0	0	NA
359	4	0	8	0	0	0	0	0	0	0	0	NA
360	10	0	10	0	0	0	0	0	0	0	0	NA
360	10	0	2	0	0	0	0	0	0	0	0	NA
360	10	0	9	0	0	0	0	0	0	0	0	NA
360	10	0	3	0	0	0	0	0	0	0	0	NA
360	10	0	12	0	0	0	0	0	0	0	0	NA
360	10	0	11	0	0	0	0	0	0	0	0	NA
363	4	0	5	0	0	0	0	0	0	0	0	NA
363	4	0	12	0	0	0	0	0	0	0	0	NA
363	4	0	3	0	0	0	0	0	0	0	0	NA
363	4	0	8	0	0	0	0	0	0	0	0	NA
363	4	0	15	0	0	0	0	0	0	0	0	NA
363	4	0	10	0	0	0	0	0	0	0	0	NA
363	4	0	2	0	0	0	0	0	0	0	0	NA
363	4	0	11	0	0	0	0	0	0	0	0	NA
363	4	0	8	0	0	0	0	0	0	0	0	NA
363	4	1	2	0	0	1	4	3	0	2	10	1
365	4	0	2	0	0	0	0	0	0	0	0	NA
365	4	0	2	0	0	0	0	0	0	0	0	NA
365	4	0	2	0	0	0	0	0	0	0	0	NA
365	4	0	9	0	0	0	0	0	0	0	0	NA
365	4	0	5	0	0	0	0	0	0	0	0	NA
365	4	0	12	0	0	0	0	0	0	0	0	NA
365	4	0	10	0	0	0	0	0	0	0	0	NA
365	4	0	8	0	0	0	0	0	0	0	0	NA
366	4	0	1	0	0	0	0	0	0	0	0	NA
366	4	0	12	0	0	0	0	0	0	0	0	NA
367	4	0	8	0	0	0	0	0	0	0	0	NA
367	4	0	3	0	0	0	0	0	0	0	0	NA
367	4	1	5	0	0	2	0	0	0	4	6	1
367	4	1	2	0	0	0	0	1	1	0	2	1
369	4	0	9	0	0	0	0	0	0	0	0	NA
369	4	0	2	0	0	0	0	0	0	0	0	NA
369	4	0	11	0	0	0	0	0	0	0	0	NA
370	4	0	11	0	0	0	0	0	0	0	0	NA
370	4	0	1	0	0	0	0	0	0	0	0	NA
370	4	0	3	0	0	0	0	0	0	0	0	NA
370	4	0	10	0	0	0	0	0	0	0	0	NA
371	4	0	8	0	0	0	0	0	0	0	0	NA
371	4	0	8	0	0	0	0	0	0	0	0	NA
371	4	0	11	0	0	0	0	0	0	0	0	NA
371	4	0	9	0	0	0	0	0	0	0	0	NA
372	4	0	8	0	0	0	0	0	0	0	0	NA
372	4	0	10	0	0	0	0	0	0	0	0	NA
372	4	0	1	0	0	0	0	0	0	0	0	NA
372	4	0	11	0	0	0	0	0	0	0	0	NA
373	6	0	8	0	0	0	0	0	0	0	0	NA
373	6	0	8	0	0	0	0	0	0	0	0	NA
373	6	0	12	0	0	0	0	0	0	0	0	NA
373	6	0	10	0	0	0	0	0	0	0	0	NA
373	6	0	9	0	0	0	0	0	0	0	0	NA
373	6	1	6	1	0	0	0	0	0	0	1	1
374	1	0	2	0	0	0	0	0	0	0	0	NA
374	1	0	10	0	0	0	0	0	0	0	0	NA
374	1	0	8	0	0	0	0	0	0	0	0	NA
374	1	0	12	0	0	0	0	0	0	0	0	NA
374	1	0	5	0	0	0	0	0	0	0	0	NA
374	1	0	11	0	0	0	0	0	0	0	0	NA
374	1	0	1	0	0	0	0	0	0	0	0	NA
375	1	0	8	0	0	0	0	0	0	0	0	NA
375	1	0	8	0	0	0	0	0	0	0	0	NA
375	1	0	10	0	0	0	0	0	0	0	0	NA
375	1	0	10	0	0	0	0	0	0	0	0	NA
375	1	0	10	0	0	0	0	0	0	0	0	NA
375	1	0	2	0	0	0	0	0	0	0	0	NA
375	1	0	9	0	0	0	0	0	0	0	0	NA
375	1	0	12	0	0	0	0	0	0	0	0	NA
375	1	0	1	0	0	0	0	0	0	0	0	NA
375	1	0	14	0	0	0	0	0	0	0	0	NA
375	1	0	11	0	0	0	0	0	0	0	0	NA
377	1	0	1	0	0	0	0	0	0	0	0	NA
377	1	0	12	0	0	0	0	0	0	0	0	NA
377	1	0	10	0	0	0	0	0	0	0	0	NA
377	1	0	2	0	0	0	0	0	0	0	0	NA
377	1	0	11	0	0	0	0	0	0	0	0	NA
377	1	0	5	0	0	0	0	0	0	0	0	NA
377	1	0	2	0	0	0	0	0	0	0	0	NA
377	1	0	2	0	0	0	0	0	0	0	0	NA
377	1	0	8	0	0	0	0	0	0	0	0	NA
377	1	0	8	0	0	0	0	0	0	0	0	NA
377	1	0	2	0	0	0	0	0	0	0	0	NA
379	1	0	14	0	0	0	0	0	0	0	0	NA
379	1	0	12	0	0	0	0	0	0	0	0	NA
379	1	0	5	0	0	0	0	0	0	0	0	NA
379	1	0	2	0	0	0	0	0	0	0	0	NA
380	1	0	10	0	0	0	0	0	0	0	0	NA
380	1	0	12	0	0	0	0	0	0	0	0	NA
380	1	0	1	0	0	0	0	0	0	0	0	NA
380	1	0	2	0	0	0	0	0	0	0	0	NA
381	1	0	10	0	0	0	0	0	0	0	0	NA
381	1	0	8	0	0	0	0	0	0	0	0	NA
381	1	0	12	0	0	0	0	0	0	0	0	NA
381	1	0	1	0	0	0	0	0	0	0	0	NA
383	1	0	3	0	0	0	0	0	0	0	0	NA
383	1	0	10	0	0	0	0	0	0	0	0	NA
383	1	0	8	0	0	0	0	0	0	0	0	NA
383	1	0	8	0	0	0	0	0	0	0	0	NA
383	1	0	10	0	0	0	0	0	0	0	0	NA
383	1	0	1	0	0	0	0	0	0	0	0	NA
383	1	0	1	0	0	0	0	0	0	0	0	NA
383	1	0	9	0	0	0	0	0	0	0	0	NA
383	1	0	2	0	0	0	0	0	0	0	0	NA
384	1	0	1	0	0	0	0	0	0	0	0	NA
384	1	0	1	0	0	0	0	0	0	0	0	NA
384	1	0	10	0	0	0	0	0	0	0	0	NA
384	1	0	3	0	0	0	0	0	0	0	0	NA
384	1	0	3	0	0	0	0	0	0	0	0	NA
387	1	0	10	0	0	0	0	0	0	0	0	NA
387	1	0	12	0	0	0	0	0	0	0	0	NA
387	1	0	1	0	0	0	0	0	0	0	0	NA
387	1	0	3	0	0	0	0	0	0	0	0	NA
387	1	0	3	0	0	0	0	0	0	0	0	NA
387	1	0	6	0	0	0	0	0	0	0	0	NA
387	1	0	14	0	0	0	0	0	0	0	0	NA
387	1	0	2	0	0	0	0	0	0	0	0	NA
387	1	0	8	0	0	0	0	0	0	0	0	NA
387	1	0	8	0	0	0	0	0	0	0	0	NA
387	1	0	8	0	0	0	0	0	0	0	0	NA
387	1	0	11	0	0	0	0	0	0	0	0	NA
388	1	0	12	0	0	0	0	0	0	0	0	NA
388	1	0	9	0	0	0	0	0	0	0	0	NA
388	1	0	10	0	0	0	0	0	0	0	0	NA
389	1	0	10	0	0	0	0	0	0	0	0	NA
389	1	0	5	0	0	0	0	0	0	0	0	NA
389	1	0	7	0	0	0	0	0	0	0	0	NA
389	1	0	12	0	0	0	0	0	0	0	0	NA
389	1	0	7	0	0	0	0	0	0	0	0	NA
389	1	0	7	0	0	0	0	0	0	0	0	NA
389	1	0	2	0	0	0	0	0	0	0	0	NA
389	1	0	7	0	0	0	0	0	0	0	0	NA
389	1	0	8	0	0	0	0	0	0	0	0	NA
389	1	0	8	0	0	0	0	0	0	0	0	NA
389	1	0	11	0	0	0	0	0	0	0	0	NA
389	1	0	8	0	0	0	0	0	0	0	0	NA
389	1	0	8	0	0	0	0	0	0	0	0	NA
389	1	0	8	0	0	0	0	0	0	0	0	NA
389	1	1	1	0	0	1	0	2	0	0	3	1
390	1	1	5	0	0	0	3	12	1	7	23	1
390	1	0	10	0	0	0	0	0	0	0	0	NA
390	1	0	7	0	0	0	0	0	0	0	0	NA
390	1	0	12	0	0	0	0	0	0	0	0	NA
390	1	0	1	0	0	0	0	0	0	0	0	NA
390	1	0	8	0	0	0	0	0	0	0	0	NA
391	1	1	5	1	3	7	4	0	0	0	15	1
391	1	0	5	0	0	0	0	0	0	0	0	NA
391	1	0	1	0	0	0	0	0	0	0	0	NA
391	1	0	14	0	0	0	0	0	0	0	0	NA
391	1	0	12	0	0	0	0	0	0	0	0	NA
391	1	0	12	0	0	0	0	0	0	0	0	NA
391	1	0	8	0	0	0	0	0	0	0	0	NA
392	1	0	6	0	0	0	0	0	0	0	0	NA
392	1	0	14	0	0	0	0	0	0	0	0	NA
392	1	0	2	0	0	0	0	0	0	0	0	NA
392	1	0	12	0	0	0	0	0	0	0	0	NA
392	1	0	7	0	0	0	0	0	0	0	0	NA
392	1	0	5	0	0	0	0	0	0	0	0	NA
392	1	0	8	0	0	0	0	0	0	0	0	NA
394	1	0	8	0	0	0	0	0	0	0	0	NA
394	1	0	5	0	0	0	0	0	0	0	0	NA
394	1	0	15	0	0	0	0	0	0	0	0	NA
395	1	0	12	0	0	0	0	0	0	0	0	NA
395	1	0	15	0	0	0	0	0	0	0	0	NA
395	1	0	5	0	0	0	0	0	0	0	0	NA
395	1	0	10	0	0	0	0	0	0	0	0	NA
395	1	0	10	0	0	0	0	0	0	0	0	NA
395	1	0	2	0	0	0	0	0	0	0	0	NA
396	1	0	12	0	0	0	0	0	0	0	0	NA
396	1	0	2	0	0	0	0	0	0	0	0	NA
396	1	0	8	0	0	0	0	0	0	0	0	NA
396	1	1	1	0	0	0	0	1	1	2	4	1
399	1	0	10	0	0	0	0	0	0	0	0	NA
399	1	0	9	0	0	0	0	0	0	0	0	NA
399	1	0	11	0	0	0	0	0	0	0	0	NA
399	1	0	12	0	0	0	0	0	0	0	0	NA
399	1	0	14	0	0	0	0	0	0	0	0	NA
399	1	1	1	0	0	0	0	0	2	0	2	0
401	1	0	1	0	0	0	0	0	0	0	0	NA
401	1	0	1	0	0	0	0	0	0	0	0	NA
401	1	0	10	0	0	0	0	0	0	0	0	NA
401	1	0	8	0	0	0	0	0	0	0	0	NA
401	1	0	11	0	0	0	0	0	0	0	0	NA
401	1	0	8	0	0	0	0	0	0	0	0	NA
401	1	0	1	0	0	0	0	0	0	0	0	NA
403	1	0	8	0	0	0	0	0	0	0	0	NA
403	1	0	11	0	0	0	0	0	0	0	0	NA
403	1	0	8	0	0	0	0	0	0	0	0	NA
403	1	0	10	0	0	0	0	0	0	0	0	NA
403	1	0	8	0	0	0	0	0	0	0	0	NA
403	1	1	2	0	0	0	0	2	0	0	2	1
405	1	0	2	0	0	0	0	0	0	0	0	NA
405	1	0	3	0	0	0	0	0	0	0	0	NA
405	1	0	1	0	0	0	0	0	0	0	0	NA
405	1	0	5	0	0	0	0	0	0	0	0	NA
405	1	0	10	0	0	0	0	0	0	0	0	NA
407	9	0	3	0	0	0	0	0	0	0	0	NA
407	9	0	1	0	0	0	0	0	0	0	0	NA
407	9	0	3	0	0	0	0	0	0	0	0	NA
407	9	0	11	0	0	0	0	0	0	0	0	NA
407	9	0	8	0	0	0	0	0	0	0	0	NA
407	9	0	10	0	0	0	0	0	0	0	0	NA
408	11	1	5	0	0	2	5	7	0	1	15	1
408	11	0	14	0	0	0	0	0	0	0	0	NA
408	11	0	2	0	0	0	0	0	0	0	0	NA
408	11	0	1	0	0	0	0	0	0	0	0	NA
409	11	0	1	0	0	0	0	0	0	0	0	NA
410	11	0	14	0	0	0	0	0	0	0	0	NA
410	11	1	1	0	0	0	3	16	0	1	20	1
411	11	0	2	0	0	0	0	0	0	0	0	NA
411	11	0	5	0	0	0	0	0	0	0	0	NA
412	11	1	7	0	0	0	0	0	0	1	1	0
413	11	1	1	0	1	3	3	7	3	3	20	1
413	11	1	1	0	0	0	3	2	2	1	8	1
413	11	0	1	0	0	0	0	0	0	0	0	NA
79	2	1	5	0	0	0	0	2	4	1	7	1
414	11	0	2	0	0	0	0	0	0	0	0	NA
414	11	0	13	0	0	0	0	0	0	0	0	NA
414	11	0	10	0	0	0	0	0	0	0	0	NA
414	11	0	1	0	0	0	0	0	0	0	0	NA
414	11	0	8	0	0	0	0	0	0	0	0	NA
414	11	0	8	0	0	0	0	0	0	0	0	NA
417	11	1	1	0	0	2	2	5	3	5	17	1
418	11	0	8	0	0	0	0	0	0	0	0	NA
418	11	0	8	0	0	0	0	0	0	0	0	NA
418	11	0	5	0	0	0	0	0	0	0	0	NA
418	11	0	9	0	0	0	0	0	0	0	0	NA
418	11	0	12	0	0	0	0	0	0	0	0	NA
418	11	0	10	0	0	0	0	0	0	0	0	NA
419	11	0	8	0	0	0	0	0	0	0	0	NA
419	11	0	5	0	0	0	0	0	0	0	0	NA
419	11	0	2	0	0	0	0	0	0	0	0	NA
419	11	0	7	0	0	0	0	0	0	0	0	NA
419	11	0	10	0	0	0	0	0	0	0	0	NA
419	11	0	8	0	0	0	0	0	0	0	0	NA
420	11	0	10	0	0	0	0	0	0	0	0	NA
420	11	0	5	0	0	0	0	0	0	0	0	NA
420	11	0	1	0	0	0	0	0	0	0	0	NA
420	11	0	12	0	0	0	0	0	0	0	0	NA
421	11	0	5	0	0	0	0	0	0	0	0	NA
421	11	0	7	0	0	0	0	0	0	0	0	NA
422	11	0	8	0	0	0	0	0	0	0	0	NA
422	11	0	8	0	0	0	0	0	0	0	0	NA
422	11	0	11	0	0	0	0	0	0	0	0	NA
422	11	0	1	0	0	0	0	0	0	0	0	NA
422	11	0	1	0	0	0	0	0	0	0	0	NA
423	11	0	8	0	0	0	0	0	0	0	0	NA
423	11	0	10	0	0	0	0	0	0	0	0	NA
424	11	0	7	0	0	0	0	0	0	0	0	NA
424	11	0	7	0	0	0	0	0	0	0	0	NA
424	11	0	5	0	0	0	0	0	0	0	0	NA
424	11	0	12	0	0	0	0	0	0	0	0	NA
426	11	1	2	0	0	0	0	3	0	0	3	1
428	11	0	12	0	0	0	0	0	0	0	0	NA
428	11	0	8	0	0	0	0	0	0	0	0	NA
428	11	0	8	0	0	0	0	0	0	0	0	NA
428	11	0	8	0	0	0	0	0	0	0	0	NA
428	11	0	11	0	0	0	0	0	0	0	0	NA
428	11	0	8	0	0	0	0	0	0	0	0	NA
429	11	0	6	0	0	0	0	0	0	0	0	NA
429	11	0	14	0	0	0	0	0	0	0	0	NA
429	11	0	7	0	0	0	0	0	0	0	0	NA
429	11	0	7	0	0	0	0	0	0	0	0	NA
429	11	0	3	0	0	0	0	0	0	0	0	NA
429	11	0	2	0	0	0	0	0	0	0	0	NA
429	11	0	8	0	0	0	0	0	0	0	0	NA
429	11	0	8	0	0	0	0	0	0	0	0	NA
429	11	0	10	0	0	0	0	0	0	0	0	NA
429	11	0	1	0	0	0	0	0	0	0	0	NA
429	11	0	5	0	0	0	0	0	0	0	0	NA
432	11	0	1	0	0	0	0	0	0	0	0	NA
432	11	0	12	0	0	0	0	0	0	0	0	NA
432	11	0	8	0	0	0	0	0	0	0	0	NA
432	11	0	1	0	0	0	0	0	0	0	0	NA
432	11	0	11	0	0	0	0	0	0	0	0	NA
433	11	0	10	0	0	0	0	0	0	0	0	NA
433	11	0	5	0	0	0	0	0	0	0	0	NA
433	11	0	11	0	0	0	0	0	0	0	0	NA
434	8	0	12	0	0	0	0	0	0	0	0	NA
434	8	0	10	0	0	0	0	0	0	0	0	NA
437	5	0	7	0	0	0	0	0	0	0	0	NA
437	5	0	12	0	0	0	0	0	0	0	0	NA
437	5	0	7	0	0	0	0	0	0	0	0	NA
437	5	0	1	0	0	0	0	0	0	0	0	NA
437	5	0	5	0	0	0	0	0	0	0	0	NA
437	5	0	11	0	0	0	0	0	0	0	0	NA
437	5	0	8	0	0	0	0	0	0	0	0	NA
437	5	0	8	0	0	0	0	0	0	0	0	NA
438	5	0	3	0	0	0	0	0	0	0	0	NA
438	5	0	12	0	0	0	0	0	0	0	0	NA
438	5	0	8	0	0	0	0	0	0	0	0	NA
438	5	0	8	0	0	0	0	0	0	0	0	NA
438	5	0	11	0	0	0	0	0	0	0	0	NA
438	5	0	10	0	0	0	0	0	0	0	0	NA
438	5	0	7	0	0	0	0	0	0	0	0	NA
438	5	0	7	0	0	0	0	0	0	0	0	NA
438	5	0	2	0	0	0	0	0	0	0	0	NA
438	5	1	2	0	0	1	2	3	5	10	21	1
438	5	1	5	0	0	0	0	2	0	1	3	1
439	5	0	1	0	0	0	0	0	0	0	0	NA
439	5	0	2	0	0	0	0	0	0	0	0	NA
439	5	0	10	0	0	0	0	0	0	0	0	NA
439	5	0	5	0	0	0	0	0	0	0	0	NA
439	5	0	12	0	0	0	0	0	0	0	0	NA
440	5	1	5	0	0	1	0	6	5	7	19	1
440	5	1	3	2	1	3	1	3	5	1	16	1
440	5	0	7	0	0	0	0	0	0	0	0	NA
440	5	0	7	0	0	0	0	0	0	0	0	NA
440	5	0	11	0	0	0	0	0	0	0	0	NA
440	5	0	8	0	0	0	0	0	0	0	0	NA
442	5	0	12	0	0	0	0	0	0	0	0	NA
442	5	0	15	0	0	0	0	0	0	0	0	NA
442	5	0	10	0	0	0	0	0	0	0	0	NA
447	5	0	7	0	0	0	0	0	0	0	0	NA
447	5	0	2	0	0	0	0	0	0	0	0	NA
447	5	0	7	0	0	0	0	0	0	0	0	NA
447	5	0	11	0	0	0	0	0	0	0	0	NA
447	5	0	8	0	0	0	0	0	0	0	0	NA
450	6	0	12	0	0	0	0	0	0	0	0	NA
450	6	0	3	0	0	0	0	0	0	0	0	NA
450	6	0	11	0	0	0	0	0	0	0	0	NA
450	6	0	8	0	0	0	0	0	0	0	0	NA
450	6	1	3	0	0	0	0	2	3	4	9	1
450	6	1	2	0	0	1	1	10	4	8	24	1
451	6	1	1	0	0	0	1	4	2	1	8	1
451	6	0	10	0	0	0	0	0	0	0	0	NA
451	6	0	8	0	0	0	0	0	0	0	0	NA
451	6	0	12	0	0	0	0	0	0	0	0	NA
451	6	0	12	0	0	0	0	0	0	0	0	NA
451	6	0	5	0	0	0	0	0	0	0	0	NA
451	6	0	11	0	0	0	0	0	0	0	0	NA
452	6	1	2	0	0	1	1	3	4	10	19	1
452	6	0	13	0	0	0	0	0	0	0	0	NA
452	6	0	11	0	0	0	0	0	0	0	0	NA
452	6	0	8	0	0	0	0	0	0	0	0	NA
452	6	0	8	0	0	0	0	0	0	0	0	NA
452	6	0	5	0	0	0	0	0	0	0	0	NA
452	6	0	14	0	0	0	0	0	0	0	0	NA
452	6	0	14	0	0	0	0	0	0	0	0	NA
455	6	0	7	0	0	0	0	0	0	0	0	NA
455	6	1	2	0	0	0	1	0	0	0	1	1
456	6	1	7	0	0	0	0	0	0	1	1	0
456	6	1	3	0	0	0	1	0	0	1	2	1
456	6	0	2	0	0	0	0	0	0	0	0	NA
456	6	0	10	0	0	0	0	0	0	0	0	NA
457	6	0	14	0	0	0	0	0	0	0	0	NA
458	6	0	1	0	0	0	0	0	0	0	0	NA
458	6	0	10	0	0	0	0	0	0	0	0	NA
459	6	0	3	0	0	0	0	0	0	0	0	NA
459	6	0	3	0	0	0	0	0	0	0	0	NA
459	6	0	8	0	0	0	0	0	0	0	0	NA
459	6	0	8	0	0	0	0	0	0	0	0	NA
459	6	0	8	0	0	0	0	0	0	0	0	NA
459	6	0	3	0	0	0	0	0	0	0	0	NA
459	6	0	5	0	0	0	0	0	0	0	0	NA
461	6	0	8	0	0	0	0	0	0	0	0	NA
461	6	0	10	0	0	0	0	0	0	0	0	NA
461	6	0	11	0	0	0	0	0	0	0	0	NA
461	6	0	8	0	0	0	0	0	0	0	0	NA
461	6	0	2	0	0	0	0	0	0	0	0	NA
461	6	0	5	0	0	0	0	0	0	0	0	NA
462	6	0	6	0	0	0	0	0	0	0	0	NA
462	6	0	2	0	0	0	0	0	0	0	0	NA
462	6	0	5	0	0	0	0	0	0	0	0	NA
462	6	0	12	0	0	0	0	0	0	0	0	NA
462	6	0	8	0	0	0	0	0	0	0	0	NA
462	6	0	8	0	0	0	0	0	0	0	0	NA
462	6	0	1	0	0	0	0	0	0	0	0	NA
462	6	0	7	0	0	0	0	0	0	0	0	NA
462	6	0	7	0	0	0	0	0	0	0	0	NA
463	6	0	7	0	0	0	0	0	0	0	0	NA
463	6	0	7	0	0	0	0	0	0	0	0	NA
463	6	0	7	0	0	0	0	0	0	0	0	NA
463	6	0	12	0	0	0	0	0	0	0	0	NA
466	6	0	1	0	0	0	0	0	0	0	0	NA
466	6	0	10	0	0	0	0	0	0	0	0	NA
467	6	0	12	0	0	0	0	0	0	0	0	NA
467	6	0	12	0	0	0	0	0	0	0	0	NA
467	6	0	2	0	0	0	0	0	0	0	0	NA
467	6	0	7	0	0	0	0	0	0	0	0	NA
467	6	0	10	0	0	0	0	0	0	0	0	NA
467	6	0	2	0	0	0	0	0	0	0	0	NA
467	6	1	2	0	0	0	0	12	2	1	15	1
467	6	1	1	4	1	7	2	0	2	1	17	1
468	6	0	8	0	0	0	0	0	0	0	0	NA
468	6	0	8	0	0	0	0	0	0	0	0	NA
468	6	0	2	0	0	0	0	0	0	0	0	NA
468	6	0	8	0	0	0	0	0	0	0	0	NA
468	6	0	7	0	0	0	0	0	0	0	0	NA
468	6	0	6	0	0	0	0	0	0	0	0	NA
468	6	0	7	0	0	0	0	0	0	0	0	NA
468	6	0	10	0	0	0	0	0	0	0	0	NA
468	6	0	12	0	0	0	0	0	0	0	0	NA
468	6	0	7	0	0	0	0	0	0	0	0	NA
468	6	0	5	0	0	0	0	0	0	0	0	NA
469	6	1	1	1	0	0	0	1	3	3	8	1
469	6	1	3	0	0	0	0	2	1	3	6	1
469	6	0	2	0	0	0	0	0	0	0	0	NA
469	6	0	2	0	0	0	0	0	0	0	0	NA
416	11	0	2	0	0	0	0	0	0	0	0	NA
8	2	0	14	0	0	0	0	0	0	0	0	NA
8	2	0	14	0	0	0	0	0	0	0	0	NA
8	2	0	14	0	0	0	0	0	0	0	0	NA
9	2	0	14	0	0	0	0	0	0	0	0	NA
9	2	0	14	0	0	0	0	0	0	0	0	NA
10	2	0	3	0	0	0	0	0	0	0	0	NA
10	2	1	5	1	0	1	6	17	2	14	41	1
10	2	0	1	0	0	0	0	0	0	0	0	NA
10	2	0	14	0	0	0	0	0	0	0	0	NA
77	2	0	5	0	0	0	0	0	0	0	0	NA
77	2	0	10	0	0	0	0	0	0	0	0	NA
77	2	0	2	0	0	0	0	0	0	0	0	NA
77	2	0	5	0	0	0	0	0	0	0	0	NA
435	8	0	14	0	0	0	0	0	0	0	0	NA
435	8	0	1	0	0	0	0	0	0	0	0	NA
435	8	0	12	0	0	0	0	0	0	0	0	NA
435	8	0	3	0	0	0	0	0	0	0	0	NA
435	8	0	2	0	0	0	0	0	0	0	0	NA
435	8	0	2	0	0	0	0	0	0	0	0	NA
435	8	0	8	0	0	0	0	0	0	0	0	NA
435	8	0	8	0	0	0	0	0	0	0	0	NA
435	8	0	1	0	0	0	0	0	0	0	0	NA
410	11	0	5	0	0	0	0	0	0	0	0	NA
411	11	0	11	0	0	0	0	0	0	0	0	NA
411	11	0	6	0	0	0	0	0	0	0	0	NA
1	1	1	4	5	0	0	0	0	0	1	6	1
3	1	0	4	0	0	0	0	0	0	0	0	NA
4	1	0	4	0	0	0	0	0	0	0	0	NA
5	1	0	4	0	0	0	0	0	0	0	0	NA
5	1	0	4	0	0	0	0	0	0	0	0	NA
6	1	1	4	0	7	0	0	1	0	0	8	1
8	2	0	4	0	0	0	0	0	0	0	0	NA
9	2	0	4	0	0	0	0	0	0	0	0	NA
9	2	0	4	0	0	0	0	0	0	0	0	NA
10	2	0	4	0	0	0	0	0	0	0	0	NA
11	2	0	4	0	0	0	0	0	0	0	0	NA
11	2	0	4	0	0	0	0	0	0	0	0	NA
12	2	0	4	0	0	0	0	0	0	0	0	NA
12	2	0	4	0	0	0	0	0	0	0	0	NA
13	2	0	4	0	0	0	0	0	0	0	0	NA
13	2	0	4	0	0	0	0	0	0	0	0	NA
77	2	0	4	0	0	0	0	0	0	0	0	NA
77	2	0	4	0	0	0	0	0	0	0	0	NA
77	2	0	4	0	0	0	0	0	0	0	0	NA
78	2	0	4	0	0	0	0	0	0	0	0	NA
79	2	0	4	0	0	0	0	0	0	0	0	NA
80	2	0	4	0	0	0	0	0	0	0	0	NA
81	2	0	4	0	0	0	0	0	0	0	0	NA
83	2	0	4	0	0	0	0	0	0	0	0	NA
84	2	0	4	0	0	0	0	0	0	0	0	NA
85	2	0	4	0	0	0	0	0	0	0	0	NA
91	2	0	4	0	0	0	0	0	0	0	0	NA
143	8	0	4	0	0	0	0	0	0	0	0	NA
144	8	0	4	0	0	0	0	0	0	0	0	NA
145	8	0	4	0	0	0	0	0	0	0	0	NA
146	8	0	4	0	0	0	0	0	0	0	0	NA
147	8	0	4	0	0	0	0	0	0	0	0	NA
149	8	0	4	0	0	0	0	0	0	0	0	NA
150	8	0	4	0	0	0	0	0	0	0	0	NA
151	8	0	4	0	0	0	0	0	0	0	0	NA
152	8	0	4	0	0	0	0	0	0	0	0	NA
152	8	0	4	0	0	0	0	0	0	0	0	NA
154	8	0	4	0	0	0	0	0	0	0	0	NA
155	8	0	4	0	0	0	0	0	0	0	0	NA
159	8	0	4	0	0	0	0	0	0	0	0	NA
160	8	0	4	0	0	0	0	0	0	0	0	NA
161	8	1	4	0	1	0	0	1	3	0	5	1
164	8	0	4	0	0	0	0	0	0	0	0	NA
166	8	0	4	0	0	0	0	0	0	0	0	NA
171	8	0	4	0	0	0	0	0	0	0	0	NA
172	8	0	4	0	0	0	0	0	0	0	0	NA
173	8	0	4	0	0	0	0	0	0	0	0	NA
174	8	0	4	0	0	0	0	0	0	0	0	NA
175	8	0	4	0	0	0	0	0	0	0	0	NA
176	8	0	4	0	0	0	0	0	0	0	0	NA
177	8	0	4	0	0	0	0	0	0	0	0	NA
178	8	1	4	0	0	0	0	1	0	0	1	1
179	8	0	4	0	0	0	0	0	0	0	0	NA
180	8	0	4	0	0	0	0	0	0	0	0	NA
182	8	0	4	0	0	0	0	0	0	0	0	NA
184	8	0	4	0	0	0	0	0	0	0	0	NA
185	8	0	4	0	0	0	0	0	0	0	0	NA
186	9	0	4	0	0	0	0	0	0	0	0	NA
187	9	0	4	0	0	0	0	0	0	0	0	NA
188	9	0	4	0	0	0	0	0	0	0	0	NA
189	9	0	4	0	0	0	0	0	0	0	0	NA
190	9	0	4	0	0	0	0	0	0	0	0	NA
191	9	0	4	0	0	0	0	0	0	0	0	NA
193	9	0	4	0	0	0	0	0	0	0	0	NA
196	9	0	4	0	0	0	0	0	0	0	0	NA
197	9	0	4	0	0	0	0	0	0	0	0	NA
198	9	0	4	0	0	0	0	0	0	0	0	NA
199	9	0	4	0	0	0	0	0	0	0	0	NA
202	9	0	4	0	0	0	0	0	0	0	0	NA
204	12	0	4	0	0	0	0	0	0	0	0	NA
205	12	0	4	0	0	0	0	0	0	0	0	NA
206	12	0	4	0	0	0	0	0	0	0	0	NA
207	12	0	4	0	0	0	0	0	0	0	0	NA
208	12	0	4	0	0	0	0	0	0	0	0	NA
209	12	0	4	0	0	0	0	0	0	0	0	NA
209	12	0	4	0	0	0	0	0	0	0	0	NA
210	12	1	4	0	0	0	1	0	0	0	1	1
211	12	0	4	0	0	0	0	0	0	0	0	NA
212	12	0	4	0	0	0	0	0	0	0	0	NA
213	8	0	4	0	0	0	0	0	0	0	0	NA
214	12	0	4	0	0	0	0	0	0	0	0	NA
215	12	0	4	0	0	0	0	0	0	0	0	NA
219	12	0	4	0	0	0	0	0	0	0	0	NA
220	12	1	4	0	0	0	0	1	0	0	1	1
220	12	1	4	1	0	0	0	0	0	1	2	1
222	12	0	4	0	0	0	0	0	0	0	0	NA
223	12	1	4	0	0	1	0	0	0	0	1	1
224	12	1	4	3	0	3	1	2	0	0	9	1
225	12	0	4	0	0	0	0	0	0	0	0	NA
227	12	0	4	0	0	0	0	0	0	0	0	NA
232	12	0	4	0	0	0	0	0	0	0	0	NA
234	12	0	4	0	0	0	0	0	0	0	0	NA
234	12	0	4	0	0	0	0	0	0	0	0	NA
235	6	0	4	0	0	0	0	0	0	0	0	NA
236	12	0	4	0	0	0	0	0	0	0	0	NA
237	12	0	4	0	0	0	0	0	0	0	0	NA
238	12	0	4	0	0	0	0	0	0	0	0	NA
240	12	0	4	0	0	0	0	0	0	0	0	NA
241	12	0	4	0	0	0	0	0	0	0	0	NA
242	12	0	4	0	0	0	0	0	0	0	0	NA
243	12	0	4	0	0	0	0	0	0	0	0	NA
248	12	0	4	0	0	0	0	0	0	0	0	NA
250	12	0	4	0	0	0	0	0	0	0	0	NA
252	12	0	4	0	0	0	0	0	0	0	0	NA
252	12	0	4	0	0	0	0	0	0	0	0	NA
255	9	0	4	0	0	0	0	0	0	0	0	NA
259	9	0	4	0	0	0	0	0	0	0	0	NA
262	4	0	4	0	0	0	0	0	0	0	0	NA
265	7	0	4	0	0	0	0	0	0	0	0	NA
266	7	0	4	0	0	0	0	0	0	0	0	NA
266	7	0	4	0	0	0	0	0	0	0	0	NA
267	7	0	4	0	0	0	0	0	0	0	0	NA
268	7	0	4	0	0	0	0	0	0	0	0	NA
269	7	0	4	0	0	0	0	0	0	0	0	NA
270	7	0	4	0	0	0	0	0	0	0	0	NA
272	7	0	4	0	0	0	0	0	0	0	0	NA
273	7	0	4	0	0	0	0	0	0	0	0	NA
274	7	0	4	0	0	0	0	0	0	0	0	NA
275	7	0	4	0	0	0	0	0	0	0	0	NA
276	7	0	4	0	0	0	0	0	0	0	0	NA
277	7	0	4	0	0	0	0	0	0	0	0	NA
278	7	0	4	0	0	0	0	0	0	0	0	NA
279	7	0	4	0	0	0	0	0	0	0	0	NA
280	7	0	4	0	0	0	0	0	0	0	0	NA
281	7	0	4	0	0	0	0	0	0	0	0	NA
282	7	0	4	0	0	0	0	0	0	0	0	NA
283	7	0	4	0	0	0	0	0	0	0	0	NA
292	7	0	4	0	0	0	0	0	0	0	0	NA
292	7	0	4	0	0	0	0	0	0	0	0	NA
292	7	0	4	0	0	0	0	0	0	0	0	NA
293	7	0	4	0	0	0	0	0	0	0	0	NA
294	7	0	4	0	0	0	0	0	0	0	0	NA
294	7	0	4	0	0	0	0	0	0	0	0	NA
295	7	0	4	0	0	0	0	0	0	0	0	NA
299	7	0	4	0	0	0	0	0	0	0	0	NA
300	7	0	4	0	0	0	0	0	0	0	0	NA
301	7	0	4	0	0	0	0	0	0	0	0	NA
302	7	0	4	0	0	0	0	0	0	0	0	NA
311	7	0	4	0	0	0	0	0	0	0	0	NA
313	7	0	4	0	0	0	0	0	0	0	0	NA
315	7	0	4	0	0	0	0	0	0	0	0	NA
316	7	0	4	0	0	0	0	0	0	0	0	NA
317	7	0	4	0	0	0	0	0	0	0	0	NA
318	7	0	4	0	0	0	0	0	0	0	0	NA
319	7	0	4	0	0	0	0	0	0	0	0	NA
320	12	0	4	0	0	0	0	0	0	0	0	NA
320	12	0	4	0	0	0	0	0	0	0	0	NA
322	7	0	4	0	0	0	0	0	0	0	0	NA
323	7	0	4	0	0	0	0	0	0	0	0	NA
325	7	0	4	0	0	0	0	0	0	0	0	NA
325	7	0	4	0	0	0	0	0	0	0	0	NA
328	10	0	4	0	0	0	0	0	0	0	0	NA
328	10	0	4	0	0	0	0	0	0	0	0	NA
328	10	0	4	0	0	0	0	0	0	0	0	NA
329	10	0	4	0	0	0	0	0	0	0	0	NA
329	10	0	4	0	0	0	0	0	0	0	0	NA
332	10	0	4	0	0	0	0	0	0	0	0	NA
333	10	0	4	0	0	0	0	0	0	0	0	NA
334	10	0	4	0	0	0	0	0	0	0	0	NA
335	10	0	4	0	0	0	0	0	0	0	0	NA
342	10	0	4	0	0	0	0	0	0	0	0	NA
343	10	0	4	0	0	0	0	0	0	0	0	NA
347	10	1	4	0	1	1	1	5	2	0	10	1
348	10	1	4	0	0	1	0	0	0	0	1	1
349	10	1	4	0	1	0	1	3	2	3	10	1
350	10	1	4	0	0	0	1	1	0	2	4	1
355	10	0	4	0	0	0	0	0	0	0	0	NA
357	10	1	4	0	0	0	0	0	0	1	1	0
358	10	0	4	0	0	0	0	0	0	0	0	NA
359	4	0	4	0	0	0	0	0	0	0	0	NA
360	10	0	4	0	0	0	0	0	0	0	0	NA
363	4	0	4	0	0	0	0	0	0	0	0	NA
365	4	0	4	0	0	0	0	0	0	0	0	NA
365	4	0	4	0	0	0	0	0	0	0	0	NA
366	4	0	4	0	0	0	0	0	0	0	0	NA
366	4	0	4	0	0	0	0	0	0	0	0	NA
367	4	0	4	0	0	0	0	0	0	0	0	NA
369	4	0	4	0	0	0	0	0	0	0	0	NA
370	4	0	4	0	0	0	0	0	0	0	0	NA
371	4	0	4	0	0	0	0	0	0	0	0	NA
372	4	0	4	0	0	0	0	0	0	0	0	NA
373	6	0	4	0	0	0	0	0	0	0	0	NA
374	1	1	4	0	0	0	1	0	0	1	2	1
374	1	1	4	0	2	0	0	0	0	0	2	1
374	1	0	4	0	0	0	0	0	0	0	0	NA
375	1	0	4	0	0	0	0	0	0	0	0	NA
375	1	0	4	0	0	0	0	0	0	0	0	NA
377	1	0	4	0	0	0	0	0	0	0	0	NA
377	1	0	4	0	0	0	0	0	0	0	0	NA
379	1	0	4	0	0	0	0	0	0	0	0	NA
379	1	1	4	2	2	1	2	0	1	2	10	1
379	1	1	4	0	0	0	1	1	0	0	2	1
380	1	0	4	0	0	0	0	0	0	0	0	NA
381	1	1	4	0	0	0	0	0	0	1	1	0
383	1	0	4	0	0	0	0	0	0	0	0	NA
384	1	0	4	0	0	0	0	0	0	0	0	NA
387	1	0	4	0	0	0	0	0	0	0	0	NA
388	1	1	4	1	2	2	0	1	2	3	11	1
389	1	0	4	0	0	0	0	0	0	0	0	NA
389	1	0	4	0	0	0	0	0	0	0	0	NA
390	1	0	4	0	0	0	0	0	0	0	0	NA
391	1	1	4	1	1	0	0	0	0	0	2	1
392	1	0	4	0	0	0	0	0	0	0	0	NA
394	1	0	4	0	0	0	0	0	0	0	0	NA
395	1	0	4	0	0	0	0	0	0	0	0	NA
396	1	0	4	0	0	0	0	0	0	0	0	NA
399	1	0	4	0	0	0	0	0	0	0	0	NA
401	1	0	4	0	0	0	0	0	0	0	0	NA
401	1	0	4	0	0	0	0	0	0	0	0	NA
403	1	1	4	0	0	0	1	0	0	1	2	1
405	1	0	4	0	0	0	0	0	0	0	0	NA
407	9	0	4	0	0	0	0	0	0	0	0	NA
408	11	1	4	0	6	1	1	0	1	0	9	1
409	11	1	4	0	0	0	0	3	1	0	4	1
410	11	0	4	0	0	0	0	0	0	0	0	NA
410	11	1	4	1	0	3	2	1	1	2	10	1
411	11	1	4	0	0	1	1	1	3	0	6	1
412	11	1	4	0	0	0	0	4	0	1	5	1
413	11	1	4	0	0	0	0	1	0	0	1	1
414	11	0	4	0	0	0	0	0	0	0	0	NA
417	11	0	4	0	0	0	0	0	0	0	0	NA
418	11	0	4	0	0	0	0	0	0	0	0	NA
419	11	0	4	0	0	0	0	0	0	0	0	NA
420	11	0	4	0	0	0	0	0	0	0	0	NA
421	11	0	4	0	0	0	0	0	0	0	0	NA
422	11	0	4	0	0	0	0	0	0	0	0	NA
422	11	0	4	0	0	0	0	0	0	0	0	NA
423	11	0	4	0	0	0	0	0	0	0	0	NA
424	11	0	4	0	0	0	0	0	0	0	0	NA
426	11	0	4	0	0	0	0	0	0	0	0	NA
428	11	0	4	0	0	0	0	0	0	0	0	NA
429	11	0	4	0	0	0	0	0	0	0	0	NA
432	11	0	4	0	0	0	0	0	0	0	0	NA
433	11	0	4	0	0	0	0	0	0	0	0	NA
434	8	0	4	0	0	0	0	0	0	0	0	NA
435	8	0	4	0	0	0	0	0	0	0	0	NA
437	5	0	4	0	0	0	0	0	0	0	0	NA
438	5	1	4	0	1	0	0	0	1	0	2	1
438	5	1	4	0	0	0	0	1	0	0	1	1
439	5	0	4	0	0	0	0	0	0	0	0	NA
440	5	0	4	0	0	0	0	0	0	0	0	NA
442	5	0	4	0	0	0	0	0	0	0	0	NA
447	5	0	4	0	0	0	0	0	0	0	0	NA
451	6	0	4	0	0	0	0	0	0	0	0	NA
452	6	0	4	0	0	0	0	0	0	0	0	NA
455	6	0	4	0	0	0	0	0	0	0	0	NA
456	6	0	4	0	0	0	0	0	0	0	0	NA
457	6	0	4	0	0	0	0	0	0	0	0	NA
458	6	1	4	0	0	0	0	0	0	1	1	0
459	6	0	4	0	0	0	0	0	0	0	0	NA
461	6	0	4	0	0	0	0	0	0	0	0	NA
462	6	0	4	0	0	0	0	0	0	0	0	NA
463	6	0	4	0	0	0	0	0	0	0	0	NA
466	6	0	4	0	0	0	0	0	0	0	0	NA
467	6	0	4	0	0	0	0	0	0	0	0	NA
468	6	0	4	0	0	0	0	0	0	0	0	NA

## Sheet: Table S4
houseid	distance	goatindex	fHAi	fHQi	fPPi	zfPPi	zfHQi	zfHAi	zgoatindex	zdistance	Ntotsitexam	infhouse18	ntihouse18
1	1832.2	0	0.357317	-0.319186	0.033691	0.219162	-0.977658	1.75461	-0.379873	0.27002	2	1	6
3	1666	53.98	-0.179344	0.442466	-0.250444	-1.72476	1.33441	-0.859148	-0.327047	0.153569	7	0	0
4	2480.8	1.28	-0.170043	0.303527	-0.061113	-0.429443	0.912647	-0.813848	-0.37862	0.724473	6	0	0
5	2584.4	164.42	-0.005328	-0.017018	0.016139	0.0990807	-0.0603966	-0.0116194	-0.21897	0.797062	15	0	0
6	1821.7	51.98	-0.173897	-0.060466	0.004384	0.0186555	-0.192288	-0.832619	-0.329005	0.262663	6	1	8
8	564.3	117.69	0.02558	0.442466	-0.061113	-0.429443	1.33441	0.138913	-0.2647	-0.618358	7	1	58
9	564.3	186.43	-0.049621	0.442466	0.17307	1.17273	1.33441	-0.227344	-0.197431	-0.618358	11	1	5
10	753.3	216.67	-0.149904	0.163065	0.055255	0.366693	0.486262	-0.715761	-0.167837	-0.485932	11	1	41
11	5319	211.41	-0.170043	-0.017018	0.208218	1.4132	-0.0603966	-0.813848	-0.172985	2.71311	14	0	0
12	5304.1	1188.64	0.086584	0.218935	0.016139	0.0990807	0.65586	0.436026	0.783343	2.70267	8	0	0
13	5094.2	9275.66	-0.187912	0.442466	0.154071	1.04275	1.33441	-0.900878	8.69738	2.5556	8	0	0
77	4739.6	278.37	-0.263788	-0.017018	-0.250444	-1.72476	-0.0603966	-1.27042	-0.107457	2.30714	8	0	0
78	114.8	1.53	-0.004144	0.442466	-0.250444	-1.72476	1.33441	-0.0058558	-0.378375	-0.933308	4	1	13
79	114.8	971.47	-0.012712	0.163065	0.055255	0.366693	0.486262	-0.0475853	0.570818	-0.933308	6	1	7
80	34.7	39.69	0.228581	0.163065	-0.250444	-1.72476	0.486262	1.12761	-0.341032	-0.989432	1	0	0
81	2132.4	304.35	0.086584	0.442466	-0.250444	-1.72476	1.33441	0.436026	-0.0820327	0.48036	7	0	0
83	3565.8	194.67	-0.170043	-0.060466	0.033691	0.219162	-0.192288	-0.813848	-0.189367	1.4847	4	0	0
84	3680.3	50.73	0.357317	0.442466	-0.250444	-1.72476	1.33441	1.75461	-0.330228	1.56492	5	0	0
85	3511.9	619.77	0.211558	-0.060466	0.219568	1.49085	-0.192288	1.0447	0.22664	1.44693	8	0	0
91	2498.6	83.2	0.357317	-0.180247	0.016139	0.0990807	-0.555895	1.75461	-0.298452	0.736945	1	0	0
143	142.4	58.24	0.357317	-0.060466	0.132507	0.895216	-0.192288	1.75461	-0.322879	-0.91397	7	1	7
144	138.7	0.77	-0.042153	-0.180247	0.004384	0.0186555	-0.555895	-0.190972	-0.379119	-0.916562	7	0	0
145	372.5	4.08	-0.152308	-0.060466	-0.063678	-0.446995	-0.192288	-0.727472	-0.37588	-0.752746	11	1	9
147	749	3.57	0.010189	-0.060466	0.037703	0.246611	-0.192288	0.0639551	-0.376379	-0.488944	10	1	7
149	1070.5	972.35	-0.245154	0.442466	0.229782	1.56073	1.33441	-1.17967	0.571679	-0.263679	17	1	1
150	748.6	1.02	-0.187912	-0.199405	-0.250444	-1.72476	-0.614051	-0.900878	-0.378875	-0.489225	5	0	0
152	805.8	51.33	-0.291589	-0.180247	0.033691	0.219162	-0.555895	-1.40583	-0.329641	-0.449146	10	0	0
153	1093.6	0	0.357317	-0.060466	0.055255	0.366693	-0.192288	1.75461	-0.379873	-0.247494	6	0	0
154	394.4	111.55	0.045944	-0.060466	0.033691	0.219162	-0.192288	0.238094	-0.270709	-0.737401	9	0	0
155	1070.5	48.76	0.087571	-0.060466	0.110849	0.747042	-0.192288	0.440832	-0.332156	-0.263679	11	1	7
158	179.4	157.41	-0.059176	-0.017018	-0.061113	-0.429443	-0.0603966	-0.27388	-0.22583	-0.888045	3	0	0
159	173.1	380.37	0.041616	-0.180247	-0.250444	-1.72476	-0.555895	0.217014	-0.0076388	-0.892459	10	1	3
160	22	1.53	-0.091247	0.163065	0.055255	0.366693	0.486262	-0.430081	-0.378375	-0.99833	8	0	0
161	173.1	30.3	-0.265293	-0.618896	0.037703	0.246611	-1.88746	-1.27775	-0.350221	-0.892459	9	1	5
164	1750.3	578.67	-0.199483	-0.180247	0.033691	0.219162	-0.555895	-0.957235	0.18642	0.212635	9	0	0
165	797.6	213.18	0.096139	-0.695298	0.016139	0.0990807	-2.11938	0.482562	-0.171253	-0.454892	10	0	0
166	747.4	240.9	-0.024284	-0.060466	0.132507	0.895216	-0.192288	-0.103943	-0.144126	-0.490065	11	0	0
168	560.7	203.63	-0.170043	0.087858	0.033691	0.219162	0.257962	-0.813848	-0.180598	-0.62088	14	1	3
169	84.1	15.51	0.03367	0.346274	0.132507	0.895216	1.04241	0.178316	-0.364694	-0.954819	7	0	0
171	270.4	41.82	0.128298	-0.060466	0.05269	0.349141	-0.192288	0.639191	-0.338947	-0.824284	8	0	0
172	81.5	146.94	-0.095066	-0.060466	0.132507	0.895216	-0.192288	-0.448682	-0.236076	-0.956641	7	0	0
173	92.1	315.88	0.09139	0.442466	0.132507	0.895216	1.33441	0.459432	-0.0707494	-0.949213	17	1	9
174	92.1	25.27	-0.157057	-0.060466	0.132507	0.895216	-0.192288	-0.750601	-0.355143	-0.949213	7	1	2
175	736.1	69.78	0.09139	-0.180247	0.016139	0.0990807	-0.555895	0.459432	-0.311585	-0.497983	7	0	0
176	441.5	0	0.211558	-0.180247	0.033691	0.219162	-0.555895	1.0447	-0.379873	-0.7044	3	0	0
177	916.9	644.86	-0.008893	0.442466	-0.061113	-0.429443	1.33441	-0.0289848	0.251194	-0.371302	13	0	0
178	1372.2	118.39	-0.105611	0.024126	-0.063678	-0.446995	0.064499	-0.500037	-0.264015	-0.0522878	10	1	8
179	940	743.32	-0.004144	-0.060466	0.055255	0.366693	-0.192288	-0.0058558	0.347548	-0.355117	14	0	0
180	196.3	233.9	-0.257517	-0.479957	0.132507	0.895216	-1.46569	-1.23988	-0.150976	-0.876204	12	1	3
181	196.3	258.86	0.152209	-0.060466	0.132507	0.895216	-0.192288	0.755648	-0.12655	-0.876204	9	1	16
182	206.9	203.16	0.237149	0.442466	0.132507	0.895216	1.33441	1.16934	-0.181058	-0.868777	8	0	0
184	534.5	11.59	0.071056	-0.060466	0.208218	1.4132	-0.192288	0.360401	-0.368531	-0.639238	11	1	1
185	69.8	308.88	0.237149	0.442466	0.154071	1.04275	1.33441	1.16934	-0.0775996	-0.964838	14	0	0
186	1132.7	10.76	-0.095066	-0.594736	-0.061113	-0.429443	-1.81412	-0.448682	-0.369343	-0.220098	6	0	0
187	1345.3	0	0.26344	-0.932559	0.132507	0.895216	-2.83961	1.29739	-0.379873	-0.0711357	4	0	0
188	1654.8	0	0.216307	0.442466	0.033691	0.219162	1.33441	1.06783	-0.379873	0.145721	5	0	0
189	1568.6	29.72	-0.083169	-0.060466	0.033691	0.219162	-0.192288	-0.390737	-0.350788	0.0853235	7	0	0
190	3756.2	1882.45	-0.058189	-0.060466	-0.061113	-0.429443	-0.192288	-0.269074	1.46231	1.61811	6	0	0
191	920.8	960.49	-0.255219	0.442466	-0.250444	-1.72476	1.33441	-1.22869	0.560072	-0.368569	8	0	0
193	2492.3	2794.59	-0.179344	0.442466	0.033691	0.219162	1.33441	-0.859148	2.35494	0.732531	7	0	0
196	1531.1	138.96	-0.10946	0.442466	0.033691	0.219162	1.33441	-0.518787	-0.243885	0.0590484	7	0	0
197	2670	184.92	0.081835	0.442466	0.033691	0.219162	1.33441	0.412896	-0.198908	0.85704	6	0	0
198	4315.6	215.41	0.111275	0.442466	0.033691	0.219162	1.33441	0.556283	-0.16907	2.01006	6	0	0
199	12495.8	243.43	-0.308133	0.442466	0.132507	0.895216	1.33441	-1.4864	-0.14165	7.74167	16	1	42
202	3685.5	339.1	0.096139	0.442466	0.132507	0.895216	1.33441	0.482562	-0.048026	1.56857	9	0	0
204	204.7	1.02	0.228581	-0.180247	0.120752	0.814792	-0.555895	1.12761	-0.378875	-0.870318	6	0	0
205	235.6	0	0.357317	-0.180247	0.004384	0.0186555	-0.555895	1.75461	-0.379873	-0.848668	4	0	0
206	259	79.02	-0.215713	0.332802	0.120752	0.814792	1.00151	-1.03628	-0.302543	-0.832272	8	0	0
207	873.7	568	-0.17527	0.442466	0.154071	1.04275	1.33441	-0.839306	0.175978	-0.401571	19	1	1
208	873.7	231.63	0.357317	0.442466	0.132507	0.895216	1.33441	1.75461	-0.153197	-0.401571	7	1	17
209	112.3	146.04	-0.215713	0.442466	0.033691	0.219162	1.33441	-1.03628	-0.236956	-0.93506	14	0	0
210	1003.2	2.04	0.237149	-0.180247	0.033691	0.219162	-0.555895	1.16934	-0.377876	-0.310834	6	1	1
211	696.8	410.29	0.082822	0.442466	-0.250444	-1.72476	1.33441	0.417703	0.0216412	-0.525519	10	0	0
212	1103.1	2.04	0.096139	-0.180247	0.016139	0.0990807	-0.555895	0.482562	-0.377876	-0.240838	6	0	0
213	142.4	0.51	0.227594	-0.180247	-0.250444	-1.72476	-0.555895	1.1228	-0.379374	-0.91397	4	1	1
214	203	44.57	0.010189	0.079996	-0.250444	-1.72476	0.234097	0.0639551	-0.336256	-0.871509	7	1	35
215	203	201.17	-0.062292	-0.060466	0.016139	0.0990807	-0.192288	-0.289059	-0.183006	-0.871509	8	1	15
219	127.1	0.15	0.357317	0.442466	-0.250444	-1.72476	1.33441	1.75461	-0.379726	-0.92469	6	0	0
220	597	22.55	-0.245154	-0.060466	0.05269	0.349141	-0.192288	-1.17967	-0.357805	-0.595446	8	1	13
222	41.7	128.11	-0.208051	-0.060466	0.033691	0.219162	-0.192288	-0.998965	-0.254503	-0.984527	7	0	0
223	597	0	0.357317	-0.932559	-0.250444	-1.72476	-2.83961	1.75461	-0.379873	-0.595446	2	1	1
224	679.7	49.53	0.357317	-0.060466	-0.063678	-0.446995	-0.192288	1.75461	-0.331402	-0.537501	4	1	9
225	691.2	0	0.357317	-0.180247	-0.250444	-1.72476	-0.555895	1.75461	-0.379873	-0.529443	3	0	0
227	1607.3	1623.98	-0.13557	0.442466	0.014599	0.0885393	1.33441	-0.64595	1.20937	0.112439	14	1	6
232	1378.7	605.73	0.02558	0.442466	0.055255	0.366693	1.33441	0.138913	0.212901	-0.0477335	14	0	0
234	1400.1	121.45	-0.240826	-0.060466	0.037703	0.246611	-0.192288	-1.15859	-0.26102	-0.0327391	23	0	0
235	848.7	1012.19	-0.321029	-0.319186	-0.061113	-0.429443	-0.977658	-1.54921	0.610667	-0.419088	8	1	7
236	1400.9	11.78	0.136866	-0.060466	0.035138	0.229059	-0.192288	0.680921	-0.368345	-0.0321786	7	0	0
238	1402.7	763.22	-0.058189	0.442466	0.014599	0.0885393	1.33441	-0.269074	0.367022	-0.0309174	9	0	0
241	1308	609.67	-0.11543	-0.060466	0.132507	0.895216	-0.192288	-0.547863	0.216756	-0.0972707	10	1	8
242	516.7	728.27	0.211558	-0.060466	0.033691	0.219162	-0.192288	1.0447	0.33282	-0.65171	5	0	0
243	710.5	7479.59	-0.11543	0.442466	0.014599	0.0885393	1.33441	-0.547863	6.93973	-0.51592	12	0	0
248	1308	35.76	-0.240826	-0.060466	0.033691	0.219162	-0.192288	-1.15859	-0.344878	-0.0972707	5	1	1
250	730.3	49.44	0.067431	0.218935	-0.250444	-1.72476	0.65586	0.342745	-0.33149	-0.502047	4	1	16
252	730.3	465.31	-0.11543	0.442466	-0.006965	-0.0589913	1.33441	-0.547863	0.0754844	-0.502047	9	1	9
255	3559	121.07	-0.027433	0.442466	0.033691	0.219162	1.33441	-0.11928	-0.261392	1.47993	2	0	0
259	5821.7	528.47	0.050408	0.163065	-0.250444	-1.72476	0.486262	0.259838	0.137293	3.06534	8	0	0
262	1882.7	163.27	0.050408	-0.060466	0.219568	1.49085	-0.192288	0.259838	-0.220095	0.305403	6	0	0
266	3123.7	4622.45	0.227594	0.442466	0.196463	1.33278	1.33441	1.1228	4.1437	1.17493	2	0	0
267	2811.3	83.7	-0.059176	-0.180247	0.219568	1.49085	-0.555895	-0.27388	-0.297963	0.956044	9	0	0
268	3593.5	125.14	-0.226105	-0.180247	0.004384	0.0186555	-0.555895	-1.08689	-0.25741	1.50411	10	0	0
269	2964.6	275.86	0.211558	-0.932559	0.132507	0.895216	-2.83961	1.0447	-0.109913	1.06346	11	0	0
270	2842.7	239.39	-0.225779	-0.51807	-0.006965	-0.0589913	-1.58139	-1.0853	-0.145603	0.978045	17	0	0
272	3267.4	75.06	0.067431	-0.180247	0.033691	0.219162	-0.555895	0.342745	-0.306418	1.27562	7	0	0
273	2280.6	113.2	0.082822	-0.060466	0.130966	0.884675	-0.192288	0.417703	-0.269094	0.584199	8	0	0
274	1840.1	176.9	0.116024	-0.060466	0.132507	0.895216	-0.192288	0.579413	-0.206757	0.275555	5	0	0
275	809.8	17.24	-0.354842	-0.51807	0.196463	1.33278	-1.58139	-1.71389	-0.363001	-0.446344	5	0	0
276	763.9	185.41	-0.132228	-0.180247	0.120752	0.814792	-0.555895	-0.629676	-0.198429	-0.478504	6	0	0
277	879.9	122.67	-0.012712	-0.180247	0.110849	0.747042	-0.555895	-0.0475853	-0.259827	-0.397227	6	0	0
278	1635.3	0	0.111275	-0.398289	0.004384	0.0186555	-1.21778	0.556283	-0.379873	0.132058	3	0	0
280	1566	172.64	-0.263788	0.303527	0.295279	2.00883	0.912647	-1.27042	-0.210925	0.0835018	6	0	0
281	1773.1	0.2	0.174681	0.442466	0.033691	0.219162	1.33441	0.865092	-0.379677	0.22861	5	0	0
282	1824.4	1.53	-0.004144	-0.51807	0.219568	1.49085	-1.58139	-0.0058558	-0.378375	0.264555	6	0	0
283	1914.2	326.42	0.357317	-0.398289	0.219568	1.49085	-1.21778	1.75461	-0.0604348	0.327474	10	0	0
292	1364.3	109.94	-0.173192	-0.199405	0.132507	0.895216	-0.614051	-0.829185	-0.272284	-0.057823	11	0	0
293	1615	403.22	0.228581	-0.060466	0.219568	1.49085	-0.192288	1.12761	0.0147225	0.117834	8	1	4
294	733.4	212.41	0.228581	-0.319186	0.004384	0.0186555	-0.977658	1.12761	-0.172006	-0.499875	9	0	0
295	482.4	215.14	-0.153053	-0.51807	0.016139	0.0990807	-1.58139	-0.731098	-0.169334	-0.675743	9	0	0
299	1655.3	21.53	0.096139	0.442466	-0.250444	-1.72476	1.33441	0.482562	-0.358803	0.146071	8	0	0
300	1702.4	0.61	0.228581	0.303527	0.033691	0.219162	0.912647	1.12761	-0.379276	0.179073	7	0	0
301	1748.4	51.22	-0.291589	-0.060466	0.196463	1.33278	-0.192288	-1.40583	-0.329748	0.211304	8	0	0
302	1468.7	22.04	-0.252397	-0.060466	0.295279	2.00883	-0.192288	-1.21494	-0.358304	0.0153267	8	0	0
311	966.7	0.51	0.086584	-0.060466	0.004384	0.0186555	-0.192288	0.436026	-0.379374	-0.336409	5	0	0
313	873.9	1.28	0.09139	-0.51807	0.033691	0.219162	-1.58139	0.459432	-0.37862	-0.401431	7	0	0
315	806	0.31	0.070548	-0.060466	0.120752	0.814792	-0.192288	0.357924	-0.379569	-0.449006	5	0	0
316	471.4	0	0.357317	0.442466	0.033691	0.219162	1.33441	1.75461	-0.379873	-0.68345	5	0	0
317	1164	510.51	-0.143498	-0.180247	-0.250444	-1.72476	-0.555895	-0.684562	0.119718	-0.198167	6	1	7
318	1615	395.31	-0.391944	-0.180247	0.05269	0.349141	-0.555895	-1.8946	0.0069816	0.117834	7	1	8
319	1326.3	7.51	0.228581	-0.932559	0.080095	0.536638	-2.83961	1.12761	-0.372523	-0.0844484	13	0	0
320	1829.6	484.8	-0.245154	-0.060466	0.025948	0.166186	-0.192288	-1.17967	0.0945575	0.268198	15	0	0
322	691.9	0.2	0.357317	0.442466	0.033691	0.219162	1.33441	1.75461	-0.379677	-0.528953	7	0	0
323	920.1	107.7	-0.046902	-0.060466	-0.061113	-0.429443	-0.192288	-0.214102	-0.274476	-0.36906	12	0	0
325	1164	475.55	-0.321029	-0.060466	0.151506	1.0252	-0.192288	-1.54921	0.0855053	-0.198167	17	1	10
328	2806.6	514.8	-0.321029	-0.199405	0.219568	1.49085	-0.614051	-1.54921	0.123916	0.952751	18	0	0
329	4055.6	6636.94	-0.135051	0.442466	0.241132	1.63838	1.33441	-0.643424	6.1151	1.82789	9	0	0
332	2813	623.89	-0.029735	-0.319186	-0.250444	-1.72476	-0.977658	-0.130493	0.230672	0.957235	9	0	0
333	3288.4	377.53	-0.079315	0.442466	0.05269	0.349141	1.33441	-0.371966	-0.010418	1.29033	6	0	0
334	3364.2	151.8	0.196168	-0.180247	-0.061113	-0.429443	-0.555895	0.969743	-0.23132	1.34344	5	0	0
335	2290.5	95.24	-0.349097	-0.180247	-0.006965	-0.0589913	-0.555895	-1.68591	-0.28667	0.591136	5	0	0
342	2461.1	1522.04	0.171339	0.442466	0.033691	0.219162	1.33441	0.848818	1.10961	0.71067	7	1	13
343	1482.4	524.06	0.357317	-0.180247	0.055255	0.366693	-0.555895	1.75461	0.132978	0.0249259	3	0	0
345	382	219.67	-0.08002	-0.180247	-0.250444	-1.72476	-0.555895	-0.3754	-0.164902	-0.74609	12	1	12
347	29	0	0.216307	-0.932559	-0.250444	-1.72476	-2.83961	1.06783	-0.379873	-0.993425	1	1	10
348	29	40.29	-0.260965	0.442466	-0.061113	-0.429443	1.33441	-1.25667	-0.340444	-0.993425	11	1	16
349	643.1	0.1	0.081835	-0.398289	-0.250444	-1.72476	-1.21778	0.412896	-0.379775	-0.563145	3	1	10
355	234.7	0.31	0.227594	0.442466	0.132507	0.895216	1.33441	1.1228	-0.379569	-0.849298	6	0	0
357	892.6	390.15	0.196168	-0.060466	0.109402	0.737144	-0.192288	0.969743	0.001932	-0.388328	4	1	1
358	1372	184.9	0.357317	-0.060466	0.219568	1.49085	-0.192288	1.75461	-0.198928	-0.0524279	4	0	0
359	885.5	141.14	0.196168	-0.733676	0.033691	0.219162	-2.23588	0.969743	-0.241752	-0.393303	5	0	0
360	572.8	140.2	0.075999	-0.060466	0.154071	1.04275	-0.192288	0.384475	-0.242672	-0.612402	7	0	0
363	2964.9	450.53	-0.08002	0.218935	-0.063678	-0.446995	0.65586	-0.3754	0.0610205	1.06367	11	1	10
365	3160.2	146.22	-0.10946	-0.017018	0.132507	0.895216	-0.0603966	-0.518787	-0.23678	1.20051	10	0	0
366	2961.2	0	0.211558	-0.017018	0.016139	0.0990807	-0.0603966	1.0447	-0.379873	1.06107	4	0	0
367	2894.2	12.29	-0.191306	-0.060466	0.219568	1.49085	-0.192288	-0.917407	-0.367846	1.01413	5	1	8
369	1054.8	277.6	0.357317	-0.180247	-0.250444	-1.72476	-0.555895	1.75461	-0.108211	-0.27468	4	0	0
370	1735.3	2312.09	0.082822	0.442466	0.154071	1.04275	1.33441	0.417703	1.88276	0.202125	5	0	0
371	2037.5	3133.16	0.050408	-0.180247	0.132507	0.895216	-0.555895	0.259838	2.68627	0.413867	5	0	0
372	2988.8	256.61	0.211558	-0.180247	0.132507	0.895216	-0.555895	1.0447	-0.128752	1.08041	5	0	0
373	848.7	89.76	-0.125496	-0.180247	0.132507	0.895216	-0.555895	-0.596888	-0.292033	-0.419088	7	1	1
374	3036.3	969.92	0.040149	0.163065	-0.061113	-0.429443	0.486262	0.209868	0.569301	1.1137	10	1	4
375	1805.4	381.02	-0.13557	-0.155957	-0.250444	-1.72476	-0.48216	-0.64595	-0.0070027	0.251242	13	0	0
377	3995.2	385.82	-0.265293	0.442466	0.055255	0.366693	1.33441	-1.27775	-0.0023054	1.78557	13	0	0
379	869.2	261.88	-0.410578	-0.155957	-0.250444	-1.72476	-0.48216	-1.98535	-0.123594	-0.404724	7	1	12
380	482.9	2.04	-0.008893	0.218935	0.033691	0.219162	0.65586	-0.0289848	-0.377876	-0.675392	5	0	0
381	398	14.71	0.09139	-0.238669	0.033691	0.219162	-0.733241	0.459432	-0.365477	-0.734879	5	1	1
383	1048.4	149.96	-0.199483	0.442466	0.033691	0.219162	1.33441	-0.957235	-0.23312	-0.279164	10	0	0
384	511.2	54.23	-0.170043	0.442466	-0.250444	-1.72476	1.33441	-0.813848	-0.326803	-0.655563	6	0	0
387	2836.8	515.29	-0.191306	-0.060466	0.132507	0.895216	-0.192288	-0.917407	0.124395	0.973911	13	0	0
388	225	0	0.086584	-0.180247	0.05269	0.349141	-0.555895	0.436026	-0.379873	-0.856094	4	1	11
389	522.3	370.37	-0.191306	-0.570446	0.033691	0.219162	-1.74038	-0.917407	-0.0174249	-0.647786	17	1	3
390	235.2	71.39	0.357317	-0.180247	-0.061113	-0.429443	-0.555895	1.75461	-0.31001	-0.848948	7	1	23
391	235.2	21.02	0.128298	-0.060466	-0.250444	-1.72476	-0.192288	0.639191	-0.359302	-0.848948	8	1	17
392	692.8	503.78	0.09139	0.218935	0.05269	0.349141	0.65586	0.459432	0.113131	-0.528322	8	0	0
394	3963.4	151.91	0.257035	0.218935	0.033691	0.219162	0.65586	1.26619	-0.231212	1.76328	4	0	0
395	3363.2	215.66	-0.208051	0.099154	0.033691	0.219162	0.292253	-0.998965	-0.168826	1.34274	7	0	0
396	398	251.61	-0.316701	0.218935	0.033691	0.219162	0.65586	-1.52813	-0.133645	-0.734879	5	1	4
399	225	108	0.09139	0.079996	-0.061113	-0.429443	0.234097	0.459432	-0.274183	-0.856094	7	1	2
401	755.8	685.92	-0.373943	-0.155957	0.055255	0.366693	-0.48216	-1.80692	0.291376	-0.48418	9	0	0
403	3032.7	199.37	0.117681	-0.398289	-0.250444	-1.72476	-1.21778	0.587482	-0.184767	1.11117	7	1	4
405	2995.3	28.59	-0.263788	0.303527	0.033691	0.219162	0.912647	-1.27042	-0.351894	1.08497	6	0	0
407	2747	322.34	-0.078328	0.163065	0.05269	0.349141	0.486262	-0.36716	-0.0644275	0.910991	7	0	0
408	298.6	60.73	-0.125496	-0.180247	0.033691	0.219162	-0.555895	-0.596888	-0.320442	-0.804525	5	1	24
409	152.8	5.29	-0.125496	-0.319186	0.033691	0.219162	-0.977658	-0.596888	-0.374696	-0.906683	3	1	4
410	152.8	21.53	-0.191306	-0.017018	-0.250444	-1.72476	-0.0603966	-0.917407	-0.358803	-0.906683	4	1	30
411	367.1	151.7	0.020263	0.099154	-0.250444	-1.72476	0.292253	0.113018	-0.231418	-0.75653	5	1	6
413	458.5	132	-0.11543	-0.144197	0.033691	0.219162	-0.446463	-0.547863	-0.250696	-0.692488	4	1	29
414	1575.9	410	-0.049621	-0.060466	-0.250444	-1.72476	-0.192288	-0.227344	0.0213574	0.0904384	7	0	0
416	236.5	622	0.020263	0.087858	0.033691	0.219162	0.257962	0.113018	0.228823	-0.848037	1	0	0
418	1099.4	231.88	-0.208051	-0.180247	0.033691	0.219162	-0.555895	-0.998965	-0.152953	-0.24343	7	0	0
419	947.2	228.58	-0.078328	0.442466	0.055255	0.366693	1.33441	-0.36716	-0.156182	-0.350072	7	0	0
420	1421.3	312.58	-0.095066	-0.060466	0.033691	0.219162	-0.192288	-0.448682	-0.0739788	-0.0178849	5	0	0
421	1503.4	0.41	0.357317	0.218935	0.033691	0.219162	0.65586	1.75461	-0.379472	0.0396399	3	0	0
422	2022.9	466.26	-0.178611	0.442466	-0.250444	-1.72476	1.33441	-0.855578	0.076414	0.403637	7	0	0
423	2584.3	0.77	-0.078328	-0.238669	0.033691	0.219162	-0.733241	-0.36716	-0.379119	0.796992	3	0	0
424	2261.8	96.94	-0.10946	0.218935	-0.061113	-0.429443	0.65586	-0.518787	-0.285006	0.571027	5	0	0
426	1970.2	708	-0.163637	0.133681	-0.061113	-0.429443	0.397063	-0.782649	0.312983	0.366712	2	1	3
428	3258.7	0	0.357317	-0.180247	0.120752	0.814792	-0.555895	1.75461	-0.379873	1.26952	7	0	0
429	3033.7	155.02	-0.373943	-0.589247	0.132507	0.895216	-1.79745	-1.80692	-0.228169	1.11187	12	0	0
433	2904	463.78	0.237149	-0.060466	-0.061113	-0.429443	-0.192288	1.16934	0.0739871	1.021	4	0	0
434	1311	0	0.357317	-0.51807	0.016139	0.0990807	-1.58139	1.75461	-0.379873	-0.0951687	3	0	0
435	714	282.61	-0.245154	0.442466	0.154071	1.04275	1.33441	-1.17967	-0.103308	-0.513468	10	0	0
437	485.5	472.57	-0.191306	0.099154	-0.250444	-1.72476	0.292253	-0.917407	0.0825891	-0.67357	9	0	0
438	1172.6	231.89	-0.316701	-0.180247	0.033691	0.219162	-0.555895	-1.52813	-0.152943	-0.192141	13	1	27
439	91	16.73	-0.027433	-0.319186	-0.250444	-1.72476	-0.977658	-0.11928	-0.363501	-0.949984	6	0	0
440	1172.6	417.04	0.228581	-0.319186	-0.250444	-1.72476	-0.977658	1.12761	0.0282469	-0.192141	7	1	35
442	331.6	0.05	0.216307	-0.060466	0.033691	0.219162	-0.192288	1.06783	-0.379824	-0.781403	4	0	0
447	2217.2	955.24	-0.316701	-0.060466	0.05269	0.349141	-0.192288	-1.52813	0.554935	0.539777	6	0	0
452	1304.7	957.46	-0.187964	0.442466	-0.250444	-1.72476	1.33441	-0.901133	0.557107	-0.0995829	9	1	19
455	32	17	0.086584	-0.613894	-0.061113	-0.429443	-1.87227	0.436026	-0.363236	-0.991324	3	1	1
456	32	2.04	-0.24378	-0.180247	-0.250444	-1.72476	-0.555895	-1.17298	-0.377876	-0.991324	5	1	3
457	29.7	0	0.357317	-0.060466	-0.250444	-1.72476	-0.192288	1.75461	-0.379873	-0.992935	2	0	0
458	490	0	0.227594	-0.199405	-0.250444	-1.72476	-0.614051	1.1228	-0.379873	-0.670417	3	1	1
459	870.8	323.82	0.020263	0.442466	-0.250444	-1.72476	1.33441	0.113018	-0.0629792	-0.403603	8	0	0
461	366.1	177.96	-0.321029	-0.199405	-0.250444	-1.72476	-0.614051	-1.54921	-0.205719	-0.75723	7	0	0
462	611.9	82.46	-0.134064	0.442466	-0.250444	-1.72476	1.33441	-0.638617	-0.299177	-0.585006	10	0	0
463	268.8	13.29	-0.157057	-0.180247	-0.250444	-1.72476	-0.555895	-0.750601	-0.366867	-0.825405	5	0	0
466	945.2	191.39	0.357317	-0.180247	0.132507	0.895216	-0.555895	1.75461	-0.192577	-0.351473	3	0	0
467	1779.8	3.57	0.071056	0.442466	0.109402	0.737144	1.33441	0.360401	-0.376379	0.233305	9	1	32
468	851.5	120.69	-0.049874	0.218935	-0.063678	-0.446995	0.65586	-0.228579	-0.261764	-0.417126	12	0	0

## Sheet: Table 3
houseid	distance	goatindex	fHAi	fHQi	fPPi	zfppi	zfhqi	zfhai	zgoatindex	zdistance	zntiperi18	Nsitedomexam	ntidomi18	ntiperi18	infdomi18
1	1832.2	0	0.357317	-0.319186	0.033691	0.219741	-1.00693	1.76233	-0.375634	0.242126	-0.382053	1	6	0	1
3	1666	54	-0.179344	0.442466	-0.250444	-1.72303	1.33915	-0.834521	-0.321767	0.126531	-0.382053	1	0	0	0
4	2480.8	1	-0.170043	0.303527	-0.061113	-0.42848	0.911181	-0.789514	-0.374637	0.693238	-0.382053	1	0	0	0
5	2584.4	164	-0.005328	-0.017018	0.016139	0.099731	-0.076176	0.007526	-0.212037	0.765294	-0.382053	2	0	0	0
6	1821.7	52	-0.173897	-0.060466	0.004384	0.019354	-0.210007	-0.808163	-0.323762	0.234823	-0.382053	1	8	0	1
8	564.3	118	0.02558	0.442466	-0.061113	-0.42848	1.33915	0.157085	-0.257924	-0.63972	6.7102	1	0	58	0
9	564.3	186	-0.049621	0.442466	0.17307	1.17274	1.33915	-0.206803	-0.190091	-0.63972	0.229349	2	0	5	0
10	753.3	217	-0.149904	0.163065	0.055255	0.367185	0.478524	-0.692062	-0.159168	-0.508267	4.63144	1	0	41	0
11	5319	211	-0.170043	-0.017018	0.208218	1.41307	-0.076176	-0.789514	-0.165153	2.66725	-0.382053	2	0	0	0
12	5304.1	1189	0.086584	0.218935	0.016139	0.099731	0.650617	0.452276	0.810443	2.65689	-0.382053	2	0	0	0
13	5094.2	9276	-0.187912	0.442466	0.154071	1.04284	1.33915	-0.875981	8.87757	2.5109	-0.382053	2	0	0	0
77	4739.6	278	-0.263788	-0.017018	-0.250444	-1.72303	-0.076176	-1.24314	-0.098318	2.26427	-0.382053	3	0	0	0
78	114.8	2	-0.004144	0.442466	-0.250444	-1.72303	1.33915	0.013253	-0.373639	-0.952354	1.20759	1	0	13	0
79	114.8	971	-0.012712	0.163065	0.055255	0.367185	0.478524	-0.028207	0.592979	-0.952354	0.473909	1	0	7	0
80	34.7	40	0.228581	0.163065	-0.250444	-1.72303	0.478524	1.13939	-0.335733	-1.00806	-0.382053	1	0	0	0
81	2132.4	304	0.086584	0.442466	-0.250444	-1.72303	1.33915	0.452276	-0.072381	0.45092	-0.382053	1	0	0	0
83	3565.8	195	-0.170043	-0.060466	0.033691	0.219741	-0.210007	-0.789514	-0.181114	1.44787	-0.382053	1	0	0	0
84	3680.3	51	0.357317	0.442466	-0.250444	-1.72303	1.33915	1.76233	-0.32476	1.52751	-0.382053	1	0	0	0
85	3511.9	620	0.211558	-0.060466	0.219568	1.49067	-0.210007	1.05701	0.242842	1.41039	-0.382053	1	0	0	0
91	2498.6	83	0.357317	-0.180247	0.016139	0.099731	-0.578963	1.76233	-0.292838	0.705618	-0.382053	1	0	0	0
143	142.4	58	0.357317	-0.060466	0.132507	0.895396	-0.210007	1.76233	-0.317777	-0.933158	0.473909	1	0	7	0
144	138.7	1	-0.042153	-0.180247	0.004384	0.019354	-0.578963	-0.170667	-0.374637	-0.935731	-0.382053	1	0	0	0
145	372.5	4	-0.152308	-0.060466	-0.063678	-0.446022	-0.210007	-0.703696	-0.371644	-0.77312	0.718469	1	0	9	0
147	749	4	0.010189	-0.060466	0.037703	0.247175	-0.210007	0.082612	-0.371644	-0.511258	0.473909	1	0	7	0
149	1070.5	972	-0.245154	0.442466	0.229782	1.56052	1.33915	-1.15297	0.593977	-0.287649	-0.259772	1	0	1	0
150	748.6	1	-0.187912	-0.199405	-0.250444	-1.72303	-0.637975	-0.875981	-0.374637	-0.511536	-0.382053	1	0	0	0
152	805.8	51	-0.291589	-0.180247	0.033691	0.219741	-0.578963	-1.37766	-0.32476	-0.471752	-0.382053	2	0	0	0
154	394.4	112	0.045944	-0.060466	0.033691	0.219741	-0.210007	0.255625	-0.26391	-0.757888	-0.382053	1	0	0	0
155	1070.5	49	0.087571	-0.060466	0.110849	0.747309	-0.210007	0.457051	-0.326755	-0.287649	0.473909	1	0	7	0
159	173.1	380	0.041616	-0.180247	-0.250444	-1.72303	-0.578963	0.234681	0.003432	-0.911806	-0.0152119	1	0	3	0
160	22	2	-0.091247	0.163065	0.055255	0.367185	0.478524	-0.408229	-0.373639	-1.0169	-0.382053	1	0	0	0
161	173.1	30	-0.265293	-0.618896	0.037703	0.247175	-1.93011	-1.25042	-0.345708	-0.911806	-0.382053	1	5	0	1
164	1750.3	579	-0.199483	-0.180247	0.033691	0.219741	-0.578963	-0.931974	0.201943	0.185163	-0.382053	1	0	0	0
166	747.4	241	-0.024284	-0.060466	0.132507	0.895396	-0.210007	-0.0842	-0.135227	-0.512371	-0.382053	1	0	0	0
171	270.4	42	0.128298	-0.060466	0.05269	0.349643	-0.210007	0.654128	-0.333737	-0.844132	-0.382053	1	0	0	0
172	81.5	147	-0.095066	-0.060466	0.132507	0.895396	-0.210007	-0.42671	-0.228996	-0.975515	-0.382053	1	0	0	0
173	92.1	316	0.09139	0.442466	0.132507	0.895396	1.33915	0.475531	-0.060411	-0.968143	0.718469	1	0	9	0
174	92.1	25	-0.157057	-0.060466	0.132507	0.895396	-0.210007	-0.726676	-0.350696	-0.968143	-0.137492	1	0	2	0
175	736.1	70	0.09139	-0.180247	0.016139	0.099731	-0.578963	0.475531	-0.305806	-0.52023	-0.382053	1	0	0	0
176	441.5	0	0.211558	-0.180247	0.033691	0.219741	-0.578963	1.05701	-0.375634	-0.725129	-0.382053	1	0	0	0
177	916.9	645	-0.008893	0.442466	-0.061113	-0.42848	1.33915	-0.009727	0.26778	-0.39448	-0.382053	1	0	0	0
178	1372.2	118	-0.105611	0.024126	-0.063678	-0.446022	0.050557	-0.477733	-0.257924	-0.077812	0.473909	1	1	7	1
179	940	743	-0.004144	-0.060466	0.055255	0.367185	-0.210007	0.013253	0.36554	-0.378414	-0.382053	1	0	0	0
180	196.3	234	-0.257517	-0.479957	0.132507	0.895396	-1.50214	-1.2128	-0.142209	-0.89567	-0.0152119	1	0	3	0
182	206.9	203	0.237149	0.442466	0.132507	0.895396	1.33915	1.18085	-0.173133	-0.888297	-0.382053	1	0	0	0
184	534.5	12	0.071056	-0.060466	0.208218	1.41307	-0.210007	0.377141	-0.363664	-0.660446	-0.259772	1	0	1	0
185	69.8	309	0.237149	0.442466	0.154071	1.04284	1.33915	1.18085	-0.067394	-0.983653	-0.382053	1	0	0	0
186	1132.7	11	-0.095066	-0.594736	-0.061113	-0.42848	-1.85569	-0.42671	-0.364661	-0.244388	-0.382053	1	0	0	0
187	1345.3	0	0.26344	-0.932559	0.132507	0.895396	-2.89627	1.30807	-0.375634	-0.096521	-0.382053	1	0	0	0
188	1654.8	0	0.216307	0.442466	0.033691	0.219741	1.33915	1.07999	-0.375634	0.118741	-0.382053	1	0	0	0
189	1568.6	30	-0.083169	-0.060466	0.033691	0.219741	-0.210007	-0.36914	-0.345708	0.058788	-0.382053	1	0	0	0
190	3756.2	1882	-0.058189	-0.060466	-0.061113	-0.42848	-0.210007	-0.248263	1.50174	1.5803	-0.382053	1	0	0	0
191	920.8	960	-0.255219	0.442466	-0.250444	-1.72303	1.33915	-1.20168	0.582006	-0.391768	-0.382053	1	0	0	0
193	2492.3	2795	-0.179344	0.442466	0.033691	0.219741	1.33915	-0.834521	2.4125	0.701237	-0.382053	1	0	0	0
196	1531.1	139	-0.10946	0.442466	0.033691	0.219741	1.33915	-0.496361	-0.236976	0.032706	-0.382053	1	0	0	0
197	2670	185	0.081835	0.442466	0.033691	0.219741	1.33915	0.429296	-0.191089	0.82483	-0.382053	1	0	0	0
198	4315.6	215	0.111275	0.442466	0.033691	0.219741	1.33915	0.571756	-0.161163	1.96937	-0.382053	1	0	0	0
199	12495.8	243	-0.308133	0.442466	0.132507	0.895396	1.33915	-1.45772	-0.133232	7.65884	4.75372	1	0	42	0
202	3685.5	339	0.096139	0.442466	0.132507	0.895396	1.33915	0.498511	-0.037467	1.53113	-0.382053	1	0	0	0
204	204.7	1	0.228581	-0.180247	0.120752	0.815019	-0.578963	1.13939	-0.374637	-0.889827	-0.382053	1	0	0	0
205	235.6	0	0.357317	-0.180247	0.004384	0.019354	-0.578963	1.76233	-0.375634	-0.868336	-0.382053	1	0	0	0
206	259	79	-0.215713	0.332802	0.120752	0.815019	1.00136	-1.01051	-0.296828	-0.852061	-0.382053	1	0	0	0
207	873.7	568	-0.17527	0.442466	0.154071	1.04284	1.33915	-0.814808	0.19097	-0.424527	-0.259772	1	0	1	0
208	873.7	232	0.357317	0.442466	0.132507	0.895396	1.33915	1.76233	-0.144204	-0.424527	1.69671	1	0	17	0
209	112.3	146	-0.215713	0.442466	0.033691	0.219741	1.33915	-1.01051	-0.229993	-0.954093	-0.382053	2	0	0	0
210	1003.2	2	0.237149	-0.180247	0.033691	0.219741	-0.578963	1.18085	-0.373639	-0.334457	-0.382053	1	1	0	1
211	696.8	410	0.082822	0.442466	-0.250444	-1.72303	1.33915	0.434072	0.033358	-0.547564	-0.382053	1	0	0	0
212	1103.1	2	0.096139	-0.180247	0.016139	0.099731	-0.578963	0.498511	-0.373639	-0.264975	-0.382053	1	0	0	0
213	142.4	1	0.227594	-0.180247	-0.250444	-1.72303	-0.578963	1.13461	-0.374637	-0.933158	-0.259772	1	0	1	0
214	203	45	0.010189	0.079996	-0.250444	-1.72303	0.222649	0.082612	-0.330745	-0.89101	3.89776	1	0	35	0
215	203	201	-0.062292	-0.060466	0.016139	0.099731	-0.210007	-0.268119	-0.175128	-0.89101	1.45215	1	0	15	0
219	127.1	0	0.357317	0.442466	-0.250444	-1.72303	1.33915	1.76233	-0.375634	-0.943799	-0.382053	1	0	0	0
220	597	23	-0.245154	-0.060466	0.05269	0.349643	-0.210007	-1.15297	-0.352691	-0.616976	0.84075	2	3	10	1
222	41.7	128	-0.208051	-0.060466	0.033691	0.219741	-0.210007	-0.973434	-0.247949	-1.0032	-0.382053	1	0	0	0
223	597	0	0.357317	-0.932559	-0.250444	-1.72303	-2.89627	1.76233	-0.375634	-0.616976	-0.382053	1	1	0	1
224	679.7	50	0.357317	-0.060466	-0.063678	-0.446022	-0.210007	1.76233	-0.325757	-0.559457	-0.382053	1	9	0	1
225	691.2	0	0.357317	-0.180247	-0.250444	-1.72303	-0.578963	1.76233	-0.375634	-0.551458	-0.382053	1	0	0	0
227	1607.3	1624	-0.13557	0.442466	0.014599	0.089196	1.33915	-0.622702	1.24437	0.085704	0.351629	1	0	6	0
232	1378.7	606	0.02558	0.442466	0.055255	0.367185	1.33915	0.157085	0.228876	-0.073291	-0.382053	1	0	0	0
234	1400.1	121	-0.240826	-0.060466	0.037703	0.247175	-0.210007	-1.13202	-0.254932	-0.058407	-0.382053	2	0	0	0
235	848.7	1012	-0.321029	-0.319186	-0.061113	-0.42848	-1.00693	-1.52012	0.633878	-0.441915	0.473909	1	0	7	0
236	1400.9	12	0.136866	-0.060466	0.035138	0.229633	-0.210007	0.695587	-0.363664	-0.05785	-0.382053	1	0	0	0
238	1402.7	763	-0.058189	0.442466	0.014599	0.089196	1.33915	-0.248263	0.38549	-0.056598	-0.382053	1	0	0	0
241	1308	610	-0.11543	-0.060466	0.132507	0.895396	-0.210007	-0.52525	0.232866	-0.122464	0.596189	1	0	8	0
242	516.7	728	0.211558	-0.060466	0.033691	0.219741	-0.210007	1.05701	0.350576	-0.672826	-0.382053	1	0	0	0
243	710.5	7480	-0.11543	0.442466	0.014599	0.089196	1.33915	-0.52525	7.08598	-0.538035	-0.382053	1	0	0	0
248	1308	36	-0.240826	-0.060466	0.033691	0.219741	-0.210007	-1.13202	-0.339723	-0.122464	-0.259772	1	0	1	0
250	730.3	49	0.067431	0.218935	-0.250444	-1.72303	0.650617	0.359599	-0.326755	-0.524264	1.57443	1	0	16	0
252	730.3	465	-0.11543	0.442466	-0.006965	-0.058247	1.33915	-0.52525	0.088223	-0.524264	0.718469	2	0	9	0
255	3559	121	-0.027433	0.442466	0.033691	0.219741	1.33915	-0.099438	-0.254932	1.44314	-0.382053	1	0	0	0
259	5821.7	528	0.050408	0.163065	-0.250444	-1.72303	0.478524	0.277228	0.151068	3.01689	-0.382053	1	0	0	0
262	1882.7	163	0.050408	-0.060466	0.219568	1.49067	-0.210007	0.277228	-0.213035	0.277249	-0.382053	1	0	0	0
267	2811.3	84	-0.059176	-0.180247	0.219568	1.49067	-0.578963	-0.253038	-0.291841	0.923106	-0.382053	1	0	0	0
268	3593.5	125	-0.226105	-0.180247	0.004384	0.019354	-0.578963	-1.06079	-0.250941	1.46714	-0.382053	1	0	0	0
269	2964.6	276	0.211558	-0.932559	0.132507	0.895396	-2.89627	1.05701	-0.100313	1.02973	-0.382053	1	0	0	0
270	2842.7	239	-0.225779	-0.51807	-0.006965	-0.058247	-1.61954	-1.05922	-0.137222	0.944946	-0.382053	1	0	0	0
272	3267.4	75	0.067431	-0.180247	0.033691	0.219741	-0.578963	0.359599	-0.300819	1.24033	-0.382053	1	0	0	0
273	2280.6	113	0.082822	-0.060466	0.130966	0.884861	-0.210007	0.434072	-0.262912	0.553996	-0.382053	1	0	0	0
274	1840.1	177	0.116024	-0.060466	0.132507	0.895396	-0.210007	0.594736	-0.199069	0.247621	-0.382053	1	0	0	0
275	809.8	17	-0.354842	-0.51807	0.196463	1.3327	-1.61954	-1.68374	-0.358676	-0.46897	-0.382053	1	0	0	0
276	763.9	185	-0.132228	-0.180247	0.120752	0.815019	-0.578963	-0.606534	-0.191089	-0.500894	-0.382053	1	0	0	0
277	879.9	123	-0.012712	-0.180247	0.110849	0.747309	-0.578963	-0.028207	-0.252937	-0.420215	-0.382053	1	0	0	0
278	1635.3	0	0.111275	-0.398289	0.004384	0.019354	-1.25059	0.571756	-0.375634	0.105179	-0.382053	1	0	0	0
280	1566	173	-0.263788	0.303527	0.295279	2.00835	0.911181	-1.24314	-0.203059	0.056979	-0.382053	1	0	0	0
281	1773.1	0	0.174681	0.442466	0.033691	0.219741	1.33915	0.878568	-0.375634	0.201021	-0.382053	1	0	0	0
282	1824.4	2	-0.004144	-0.51807	0.219568	1.49067	-1.61954	0.013253	-0.373639	0.236701	-0.382053	1	0	0	0
283	1914.2	326	0.357317	-0.398289	0.219568	1.49067	-1.25059	1.76233	-0.050435	0.299158	-0.382053	1	0	0	0
292	1364.3	110	-0.173192	-0.199405	0.132507	0.895396	-0.637975	-0.804752	-0.265905	-0.083306	-0.382053	3	0	0	0
293	1615	403	0.228581	-0.060466	0.219568	1.49067	-0.210007	1.13939	0.026375	0.09106	0.107068	1	0	4	0
294	733.4	212	0.228581	-0.319186	0.004384	0.019354	-1.00693	1.13939	-0.164155	-0.522108	-0.382053	2	0	0	0
295	482.4	215	-0.153053	-0.51807	0.016139	0.099731	-1.61954	-0.7073	-0.161163	-0.696683	-0.382053	1	0	0	0
299	1655.3	22	0.096139	0.442466	-0.250444	-1.72303	1.33915	0.498511	-0.353688	0.119089	-0.382053	1	0	0	0
300	1702.4	1	0.228581	0.303527	0.033691	0.219741	0.911181	1.13939	-0.374637	0.151848	-0.382053	1	0	0	0
301	1748.4	51	-0.291589	-0.060466	0.196463	1.3327	-0.210007	-1.37766	-0.32476	0.183842	-0.382053	1	0	0	0
302	1468.7	22	-0.252397	-0.060466	0.295279	2.00835	-0.210007	-1.18802	-0.353688	-0.010694	-0.382053	1	0	0	0
311	966.7	1	0.086584	-0.060466	0.004384	0.019354	-0.210007	0.452276	-0.374637	-0.359844	-0.382053	1	0	0	0
313	873.9	1	0.09139	-0.51807	0.033691	0.219741	-1.61954	0.475531	-0.374637	-0.424388	-0.382053	1	0	0	0
315	806	0	0.070548	-0.060466	0.120752	0.815019	-0.210007	0.37468	-0.375634	-0.471613	-0.382053	1	0	0	0
316	471.4	0	0.357317	0.442466	0.033691	0.219741	1.33915	1.76233	-0.375634	-0.704333	-0.382053	1	0	0	0
317	1164	511	-0.143498	-0.180247	-0.250444	-1.72303	-0.578963	-0.661065	0.13411	-0.222618	0.473909	1	0	7	0
318	1615	395	-0.391944	-0.180247	0.05269	0.349643	-0.578963	-1.86327	0.018395	0.09106	0.596189	1	0	8	0
319	1326.3	8	0.228581	-0.932559	0.080095	0.53703	-2.89627	1.13939	-0.367654	-0.109736	-0.382053	1	0	0	0
320	1829.6	485	-0.245154	-0.060466	0.025948	0.166797	-0.210007	-1.15297	0.108174	0.240318	-0.382053	2	0	0	0
322	691.9	0	0.357317	0.442466	0.033691	0.219741	1.33915	1.76233	-0.375634	-0.550972	-0.382053	1	0	0	0
323	920.1	108	-0.046902	-0.060466	-0.061113	-0.42848	-0.210007	-0.193647	-0.2679	-0.392255	-0.382053	1	0	0	0
325	1164	476	-0.321029	-0.060466	0.151506	1.0253	-0.210007	-1.52012	0.099196	-0.222618	0.84075	2	0	10	0
328	2806.6	515	-0.321029	-0.199405	0.219568	1.49067	-0.637975	-1.52012	0.1381	0.919837	-0.382053	3	0	0	0
329	4055.6	6637	-0.135051	0.442466	0.241132	1.63812	1.33915	-0.620193	6.24505	1.78854	-0.382053	2	0	0	0
332	2813	624	-0.029735	-0.319186	-0.250444	-1.72303	-1.00693	-0.110579	0.246832	0.924289	-0.382053	1	0	0	0
333	3288.4	378	-0.079315	0.442466	0.05269	0.349643	1.33915	-0.350491	0.001437	1.25494	-0.382053	1	0	0	0
334	3364.2	152	0.196168	-0.180247	-0.061113	-0.42848	-0.578963	0.982542	-0.224008	1.30766	-0.382053	1	0	0	0
335	2290.5	95	-0.349097	-0.180247	-0.006965	-0.058247	-0.578963	-1.65594	-0.280868	0.560881	-0.382053	1	0	0	0
342	2461.1	1522	0.171339	0.442466	0.033691	0.219741	1.33915	0.862399	1.14262	0.679537	1.20759	1	0	13	0
343	1482.4	524	0.357317	-0.180247	0.055255	0.367185	-0.578963	1.76233	0.147078	-0.001166	-0.382053	1	0	0	0
348	29	40	-0.260965	0.442466	-0.061113	-0.42848	1.33915	-1.22948	-0.335733	-1.01203	1.45215	1	1	15	1
349	643.1	0	0.081835	-0.398289	-0.250444	-1.72303	-1.25059	0.429296	-0.375634	-0.584913	-0.382053	1	10	0	1
355	234.7	0	0.227594	0.442466	0.132507	0.895396	1.33915	1.13461	-0.375634	-0.868962	-0.382053	1	0	0	0
357	892.6	390	0.196168	-0.060466	0.109402	0.737417	-0.210007	0.982542	0.013407	-0.411382	-0.382053	1	1	0	1
358	1372	185	0.357317	-0.060466	0.219568	1.49067	-0.210007	1.76233	-0.191089	-0.077951	-0.382053	1	0	0	0
359	885.5	141	0.196168	-0.733676	0.033691	0.219741	-2.28366	0.982542	-0.234981	-0.41632	-0.382053	1	0	0	0
360	572.8	140	0.075999	-0.060466	0.154071	1.04284	-0.210007	0.401059	-0.235978	-0.633808	-0.382053	1	0	0	0
363	2964.9	451	-0.08002	0.218935	-0.063678	-0.446022	0.650617	-0.353902	0.074257	1.02994	0.84075	1	0	10	0
365	3160.2	146	-0.10946	-0.017018	0.132507	0.895396	-0.076176	-0.496361	-0.229993	1.16577	-0.382053	2	0	0	0
366	2961.2	0	0.211558	-0.017018	0.016139	0.099731	-0.076176	1.05701	-0.375634	1.02736	-0.382053	2	0	0	0
367	2894.2	12	-0.191306	-0.060466	0.219568	1.49067	-0.210007	-0.892404	-0.363664	0.980765	0.596189	1	0	8	0
369	1054.8	278	0.357317	-0.180247	-0.250444	-1.72303	-0.578963	1.76233	-0.098318	-0.298569	-0.382053	1	0	0	0
370	1735.3	2312	0.082822	0.442466	0.154071	1.04284	1.33915	0.434072	1.93068	0.17473	-0.382053	1	0	0	0
371	2037.5	3133	0.050408	-0.180247	0.132507	0.895396	-0.578963	0.277228	2.74967	0.384916	-0.382053	1	0	0	0
372	2988.8	257	0.211558	-0.180247	0.132507	0.895396	-0.578963	1.05701	-0.119266	1.04656	-0.382053	1	0	0	0
373	848.7	90	-0.125496	-0.180247	0.132507	0.895396	-0.578963	-0.573957	-0.285856	-0.441915	-0.259772	1	0	1	0
374	3036.3	970	0.040149	0.163065	-0.061113	-0.42848	0.478524	0.227581	0.591982	1.0796	-0.382053	3	4	0	1
375	1805.4	381	-0.13557	-0.155957	-0.250444	-1.72303	-0.504144	-0.622702	0.004429	0.223486	-0.382053	2	0	0	0
377	3995.2	386	-0.265293	0.442466	0.055255	0.367185	1.33915	-1.25042	0.009417	1.74653	-0.382053	2	0	0	0
379	869.2	262	-0.410578	-0.155957	-0.250444	-1.72303	-0.504144	-1.95344	-0.114278	-0.427657	-0.382053	3	12	0	1
380	482.9	2	-0.008893	0.218935	0.033691	0.219741	0.650617	-0.009727	-0.373639	-0.696335	-0.382053	1	0	0	0
381	398	15	0.09139	-0.238669	0.033691	0.219741	-0.758918	0.475531	-0.360671	-0.755384	-0.382053	1	1	0	1
383	1048.4	150	-0.199483	0.442466	0.033691	0.219741	1.33915	-0.931974	-0.226003	-0.30302	-0.382053	1	0	0	0
384	511.2	54	-0.170043	0.442466	-0.250444	-1.72303	1.33915	-0.789514	-0.321767	-0.676651	-0.382053	1	0	0	0
387	2836.8	515	-0.191306	-0.060466	0.132507	0.895396	-0.210007	-0.892404	0.1381	0.940842	-0.382053	1	0	0	0
388	225	0	0.086584	-0.180247	0.05269	0.349643	-0.578963	0.452276	-0.375634	-0.875708	-0.382053	1	11	0	1
389	522.3	370	-0.191306	-0.570446	0.033691	0.219741	-1.78087	-0.892404	-0.006544	-0.668931	-0.0152119	2	0	3	0
390	235.2	71	0.357317	-0.180247	-0.061113	-0.42848	-0.578963	1.76233	-0.304809	-0.868614	2.43039	1	0	23	0
391	235.2	21	0.128298	-0.060466	-0.250444	-1.72303	-0.210007	0.654128	-0.354686	-0.868614	1.45215	1	2	15	1
392	692.8	504	0.09139	0.218935	0.05269	0.349643	0.650617	0.475531	0.127127	-0.550346	-0.382053	1	0	0	0
394	3963.4	152	0.257035	0.218935	0.033691	0.219741	0.650617	1.27707	-0.224008	1.72441	-0.382053	1	0	0	0
395	3363.2	216	-0.208051	0.099154	0.033691	0.219741	0.281661	-0.973434	-0.160165	1.30696	-0.382053	1	0	0	0
396	398	252	-0.316701	0.218935	0.033691	0.219741	0.650617	-1.49918	-0.124254	-0.755384	0.107068	1	0	4	0
399	225	108	0.09139	0.079996	-0.061113	-0.42848	0.222649	0.475531	-0.2679	-0.875708	-0.137492	1	0	2	0
401	755.8	686	-0.373943	-0.155957	0.055255	0.367185	-0.504144	-1.77617	0.30868	-0.506528	-0.382053	2	0	0	0
403	3032.7	199	0.117681	-0.398289	-0.250444	-1.72303	-1.25059	0.602753	-0.177123	1.07709	-0.137492	1	2	2	1
405	2995.3	29	-0.263788	0.303527	0.033691	0.219741	0.911181	-1.24314	-0.346706	1.05108	-0.382053	1	0	0	0
407	2747	322	-0.078328	0.163065	0.05269	0.349643	0.478524	-0.345715	-0.054426	0.878385	-0.382053	1	0	0	0
408	298.6	61	-0.125496	-0.180247	0.033691	0.219741	-0.578963	-0.573957	-0.314784	-0.824518	1.45215	1	9	15	1
409	152.8	5	-0.125496	-0.319186	0.033691	0.219741	-1.00693	-0.573957	-0.370647	-0.925925	-0.382053	2	4	0	1
410	152.8	22	-0.191306	-0.017018	-0.250444	-1.72303	-0.076176	-0.892404	-0.353688	-0.925925	2.06355	1	10	20	1
411	367.1	152	0.020263	0.099154	-0.250444	-1.72303	0.281661	0.131357	-0.224008	-0.776875	-0.382053	1	6	0	1
413	458.5	132	-0.11543	-0.144197	0.033691	0.219741	-0.467922	-0.52525	-0.243959	-0.713305	3.04179	1	1	28	1
414	1575.9	410	-0.049621	-0.060466	-0.250444	-1.72303	-0.210007	-0.206803	0.033358	0.063865	-0.382053	1	0	0	0
418	1099.4	232	-0.208051	-0.180247	0.033691	0.219741	-0.578963	-0.973434	-0.144204	-0.267549	-0.382053	1	0	0	0
419	947.2	229	-0.078328	0.442466	0.055255	0.367185	1.33915	-0.345715	-0.147197	-0.373406	-0.382053	1	0	0	0
420	1421.3	313	-0.095066	-0.060466	0.033691	0.219741	-0.210007	-0.42671	-0.063404	-0.043662	-0.382053	1	0	0	0
421	1503.4	0	0.357317	0.218935	0.033691	0.219741	0.650617	1.76233	-0.375634	0.01344	-0.382053	1	0	0	0
422	2022.9	466	-0.178611	0.442466	-0.250444	-1.72303	1.33915	-0.830974	0.08922	0.374761	-0.382053	2	0	0	0
423	2584.3	1	-0.078328	-0.238669	0.033691	0.219741	-0.758918	-0.345715	-0.374637	0.765224	-0.382053	1	0	0	0
424	2261.8	97	-0.10946	0.218935	-0.061113	-0.42848	0.650617	-0.496361	-0.278873	0.54092	-0.382053	1	0	0	0
426	1970.2	708	-0.163637	0.133681	-0.061113	-0.42848	0.388013	-0.758517	0.330626	0.338107	-0.0152119	1	0	3	0
428	3258.7	0	0.357317	-0.180247	0.120752	0.815019	-0.578963	1.76233	-0.375634	1.23428	-0.382053	1	0	0	0
429	3033.7	155	-0.373943	-0.589247	0.132507	0.895396	-1.83879	-1.77617	-0.221015	1.07779	-0.382053	1	0	0	0
433	2904	464	0.237149	-0.060466	-0.061113	-0.42848	-0.210007	1.18085	0.087225	0.987581	-0.382053	1	0	0	0
434	1311	0	0.357317	-0.51807	0.016139	0.099731	-1.61954	1.76233	-0.375634	-0.120377	-0.382053	1	0	0	0
435	714	283	-0.245154	0.442466	0.154071	1.04284	1.33915	-1.15297	-0.09333	-0.535601	-0.382053	1	0	0	0
437	485.5	473	-0.191306	0.099154	-0.250444	-1.72303	0.281661	-0.892404	0.096203	-0.694526	-0.382053	1	0	0	0
438	1172.6	232	-0.316701	-0.180247	0.033691	0.219741	-0.578963	-1.49918	-0.144204	-0.216637	2.55267	2	3	24	1
439	91	17	-0.027433	-0.319186	-0.250444	-1.72303	-1.00693	-0.099438	-0.358676	-0.968908	-0.382053	1	0	0	0
440	1172.6	417	0.228581	-0.319186	-0.250444	-1.72303	-1.00693	1.13939	0.040341	-0.216637	3.89776	1	0	35	0
442	331.6	0	0.216307	-0.060466	0.033691	0.219741	-0.210007	1.07999	-0.375634	-0.801566	-0.382053	1	0	0	0
447	2217.2	955	-0.316701	-0.060466	0.05269	0.349643	-0.210007	-1.49918	0.577018	0.5099	-0.382053	1	0	0	0
452	1304.7	957	-0.187964	0.442466	-0.250444	-1.72303	1.33915	-0.876235	0.579014	-0.124759	1.94127	1	0	19	0
455	32	17	0.086584	-0.613894	-0.061113	-0.42848	-1.91471	0.452276	-0.358676	-1.00994	-0.259772	1	0	1	0
456	32	2	-0.24378	-0.180247	-0.250444	-1.72303	-0.578963	-1.14632	-0.373639	-1.00994	-0.0152119	1	0	3	0
457	29.7	0	0.357317	-0.060466	-0.250444	-1.72303	-0.210007	1.76233	-0.375634	-1.01154	-0.382053	1	0	0	0
458	490	0	0.227594	-0.199405	-0.250444	-1.72303	-0.637975	1.13461	-0.375634	-0.691396	-0.382053	1	1	0	1
459	870.8	324	0.020263	0.442466	-0.250444	-1.72303	1.33915	0.131357	-0.052431	-0.426544	-0.382053	1	0	0	0
461	366.1	178	-0.321029	-0.199405	-0.250444	-1.72303	-0.637975	-1.52012	-0.198072	-0.777571	-0.382053	1	0	0	0
462	611.9	82	-0.134064	0.442466	-0.250444	-1.72303	1.33915	-0.615417	-0.293836	-0.606613	-0.382053	1	0	0	0
463	268.8	13	-0.157057	-0.180247	-0.250444	-1.72303	-0.578963	-0.726676	-0.362666	-0.845245	-0.382053	1	0	0	0
466	945.2	191	0.357317	-0.180247	0.132507	0.895396	-0.578963	1.76233	-0.185104	-0.374797	-0.382053	1	0	0	0
467	1779.8	4	0.071056	0.442466	0.109402	0.737417	1.33915	0.377141	-0.371644	0.205681	3.53091	1	0	32	0
468	851.5	121	-0.049874	0.218935	-0.063678	-0.446022	0.650617	-0.208031	-0.254932	-0.439967	-0.382053	1	0	0	0

## Sheet: Read me
For "234 houses" sheet
Variable	Definition
houseid	Consecutive house identification number
village	Village code name: 1, La Maravilla, La Anta, San Agustin; 2, El Asustado; 4, El Mahlá; 5, La Rinconada; 6, La Union; 7, La Gerónima; 8, Campo Florido; 9, El Cruce; 10, El Juramento; 11, El Ñandú; 12, La Esperanza.
aerosol	Households reported use of aerosol insecticide sprays; 1, yes; 0, no
acari	Households reported use of concentrated phenolic disinfectants or acaricides; 1, yes; 0, no
carba	Households reported use of dust carbamates; 1, yes; 0, no
pyre	Households reported use of liquid pyrethroids; 1, yes; 0, no
repel	Households reported use of mosquito coils and tablets; 1, yes; 0, no
unspeci	Households reported use of some kind of unspecified pesticide; 1, yes; 0, no
pesticides	Households reported use of any pesciticide pesticide; 1, yes; 0, no.
pesticides_where	Habitats where households applied pesticides; 0, not use; 1, only in domicile; 2, only in peridomiciles; 3 in both habitats
walls	Building materials of walls; 1, brick-cement walls; 3, mud walls; 2, a mixture of both categories.
plaster	Condition of wall plaster; 1, full; 2, partial; 3, none.
cracks	Degree of wall cracking; 1, none cracks; 2, few cracks; 3, many crack.
roofs	Building materials of roofs; 1, corrugated metal-sheets; 2, other materials such as thatched roofs; 3, a mixture of both types.
distance	Distance to the nearest infested house (m)
Qdistan	Distance to the nearest infested house (m) categories; 1, 22-486; 2, 487-1071; 3, 1072-2023; 4, 2024-12496
refuges	Three levels of refuge availabilty in domicile ranging from any (3), to very abundant refuges 5.
humans	No. of human residents per house
Qhum	No. of human residents categories; 1, 1-2; 2, 3; 3, 4; 4, 5-9.
dogs	No. of dogs per house
Qdogs	No. of dogs categories; 1, 0-2; 2, 3; 3, 4; 4, 5-12.
cats	No. of cats per house
Qcats	No. of cats categories; 1, 0; 2, 1-5.
poulindoors	Poultry indoors per house; 1, yes; 0, no.
chickens	No. of chickens per house
Qchickens	No. of chickens categories; 1, 0-10; 2, 11-20; 3, 21-40; 4, 41-100.
overcrowd	Overcrowding index per house =Number of human residents per sleeping quarter
Qcrow	Overcrowding index categories; 1, 0.2-1.1; 2, 1.2-1.6; 3, 1.7-2.1; 4, 2.2-6.0.
goatindex	Goat-equivalent index per house
Qgoatindex	Goat-equivalent index categories; 1, 0-19; 2, 20-141; 3, 142-326; 4, 327-9276.
education	Household educational level = mean number of schooling years attained by household members aged 15 years old or more
Qeduc	Categories of household educational level; 1, 0-3.0; 2, 3.1-5.0; 3, 5.1-7.0; 4, 7.1-12.0
yearshouse	Age of house (years)
Qyearshouse	Age of house (years) categories; 1, 0.3-6; 2, 3.5-11; 3, 12-20; 4, 21-50.
bedrooms	No. of bedrooms.
Qbedrooms	No. of bedrooms categories; 1, 1; 2, 2; 3, 3; 4, 4-6
area	Domestic area (m2)
Qarea	Domestic area (m2) categories; 1, 5-24; 2, 25-42; 3, 43-75; 4, 76-100.
program	The house was visited by some control program in recent years: 1, yes; 0, no
lastspray	Time since last reported insecticide spraying (years): 1, 1-2 ; 2, 3; 3, 4-5; 4, >= 6 or never
fHAi	Domestic host availability index
fHQi	Housing quality index
fPPi	Household preventive practices index
livestock	Householders raised livestock (i.e. cattle, pigs and goats): 1, yes; 0, no.
useantiplivestock	Householders reported treating their livestock with one or more antiparasitic products: 1, yes; 0, no.
typeantipara	Type of antiparasites used un livestock: 1, only pyrethroids or combined with ivermectin; 2, only ivermectin; 3, did not know the name of the products: 4 other products diferent to pyrethroids and ivermectin.
resileftdogs	Residual product left after treating livestock used to treat at least the dogs: 1, yes; 0, no.
useantipdog	Householders reported treating their dogs with one or more antiparasitic products: 1, yes; 0, no; 2, not known.
Nsitedomexam	No. of domestic sites inspected for triatomine infestation
Nsiteperiexam	No. of peridomestic sites inspected for triatomine infestation
Ntotsitexam	No. of potentially suitable sites for triatomines per house
Qsitexam	No. of potentially suitable sites for triatomines per house categories; 1, 1-5; 2, 6-7; 3, 8-9; 4, 10-23.
infhouse18	House infestation with T. infestans at baseline (2018); 1, yes; 0, no.
infdomi18	Domestic infestatition with T. infestans at baseline (2018): 1, yes; 0, no.
infperi18	Peridomestic infestatition with T. infestans at baseline (in 2018): 1, yes; 0, no.
ntihouse18	No. of T. infestans per house at baseline (2018), (total catch of T. infestans per house)
ntidomi18	No. of T. infestans per domicile in 2018 (at baseline) (domestic bug abundance)
ntiperi18	No. of T. infestans per peridomicile in 2018 (at baseline) (peridomestic bug abundance)
infhouse20	House infestation with T. infestans in 2020; 1, yes; 0, no.
infdomi20	Domestic infestatition with T. infestans in 2020: 1,yes; 0, no.
infperi20	Peridomestic infestatition with T. infestans in 2020: 1,yes; 0, no.
ntihouse20	No. of T. infestans per house in 2020 (total catch of T. infestans per house)
ntidomi20	No. of T. infestans per domicile in 2020 (domestic bug abundance)
ntiperi20	No. of T. infestans per peridomicile in 2020(peridomestic bug abundance)
NE, not examined
NA, no applicable
ND, no data
For the "site-level Fig.3" sheet
Variable	Definition
houseid	Consecutive house identification number
village	Village code name: 1, La Maravilla, La Anta, San Agustin; 2, El Asustado; 4, El Mahlá; 5, La Rinconada; 6, La Union; 7, La Gerónima; 8, Campo Florido; 9, El Cruce; 10, El Juramento; 11, El Ñandú; 12, La Esperanza.
infsite18	Site infestatition with T. infestans in 2018: 1,yes; 0, no.
codeco	Ecotope categories: 1, storeroom; 2, "nidero"; 3 chicken coop; 4, domicile; 5, kitchen; 6 granary; 7, chicken nest; 8, goat and pig corral; 9, tree with chickens; 10, bathroom, 11, cow or hourse corral; 12, mud oven; 13, piled material; 14, shed; 15, sticks with chickenes; 16 "cimbras"
nITisite18	No. of first_instar nymphs of T. infestans per site in 2018
nIITisite18	No. of second_instar nymphs of T. infestans per site in 2018
nIIITisite18	No. of thrid_instar nymphs of T. infestans per site in 2018
nIVTi18	No. of fourth_instar nymphs of T. infestans per site in 2018
nVTi18	No. of fifth_instar nymphs of T. infestans per site in 2018
nFeTi18	No. of females of T. infestans per site in 2018
nMaTi18	No. of males of T. infestans per site in 2018
ntotalTisite18	Total number of T. infestans per site in 2018
colon	Site colonization with T. infestans in 2018: 1,yes; 0, no.
NE, not examined
NA, no applicable
ND, no data
For the "TableS4" and "Table 3" sheets
Variable	Definition
houseid	Consecutive house identification number
distance	Distance to the nearest infested house (m)
goatindex	Goat-equivalent index per house
fHAi	Domestic host availability index
fHQi	Housing quality index
fPPi	Household preventive practices index
zfHAi	Standardized values of "Domestic host availability index"
zfHQi	Standardized values of "Housing quality index"
zfPPi	Standardized values of "Household preventive practices index"
zgoatindex	Standardized values of "Goat-equivalent index"
zdistance	Standardized values of "Distance to the nearest infested house"
zntiperi18	Standardized values of "peridomestic bug abundance at baseline"
Ntotsitexam	No. of potentially suitable sites for triatomines per house
Nsitedomexam	No. of domestic sites inspected for triatomine infestation
infhouse18	House infestation with T. infestans at baseline (2018); 1, yes; 0, no.
infdomi18	Domestic infestatition with T. infestans at baseline (2018): 1, yes; 0, no.
ntihouse18	No. of T. infestans per house at baseline (2018), (total catch of T. infestans per house)
ntidomi18	No. of T. infestans per domicile in 2018 (at baseline) (domestic bug abundance)
ntiperi18	No. of T. infestans per peridomicile in 2018 (at baseline) (peridomestic bug abundance)
The geographical coordinates of each house compound were not included in the database to preserve the privacy of the households involved in this study
